# Supplementary material for: Genomic insights into adaptative traits of phyllosphere yeasts
Source: Environ Microbiome. 2026 Jan 3;21:21. doi: 10.1186/s40793-025-00839-7 (PMC12866564; doi:10.1186/s40793-025-00839-7)
Supplement: Supplementary file 16 — Supplementary Material 16. Supplementary Table 1. DADA2 output for amplicon sequences from field-grown wheat flag leaves from 2020 and 2021. [file 40793_2025_839_MOESM16_ESM.xlsx]

## Sheet: Sheet1
Supplementary Table 1. DADA2 output for amplicon sequences from field-grown wheat flag leaves from 2020 and 2021.
2020
reads	raw	quality filtered	denoised	non-chimeric
total	1585013	1085326	952847	942093
average	29352.1	20098.6	17645.3	17446.2
sd	8041.56	6222.23	5781.37	5719.87
min	288	197	29	29
max	43943	29668	26787	26739
2021
reads	raw	quality filtered	denoised	non-chimeric
total	1406052	990212	861221	858403
average	9500.35	6690.62	5819.06	5800.02
sd	3756.19	2879.8	2614.18	2609.49
min	33	18	1	1
max	29034	19532	15397	15388
