# Supplementary material for: Genomic insights into adaptative traits of phyllosphere yeasts
Source: Environ Microbiome. 2026 Jan 3;21:21. doi: 10.1186/s40793-025-00839-7 (PMC12866564; doi:10.1186/s40793-025-00839-7)
Supplement: Supplementary file 17 — Supplementary Material 17. Supplementary Table 2. Relative abundance of yeast ASVs detected in the wheat flag leaf (after removal of low abundant ASVs). [file 40793_2025_839_MOESM17_ESM.xlsx]

## Sheet: Sheet1
Supplementary Table 2. Relative abundance of yeast ASVs detected in the wheat flag leaf (after removal of low abundant ASVs).
2020							2021
Genus	Lifestyle	Division	Class	Family	Relative abundance		Genus	Lifestyle	Division	Class	Family	Relative abundance
Ustilago	Yeast-like	Basidiomycota	Ustilaginomycetes	Ustilaginaceae	0.231411		Itersonilia	Yeast-like	Basidiomycota	Tremellomycetes	Incertae sedis	0.126362
Malassezia	Yeast	Basidiomycota	Malasseziomycetes	Malasseziaceae	0.07325		Sporobolomyces	Yeast	Basidiomycota	Microbotryomycetes	Sporidiobolaceae	0.0780213
Itersonilia	Yeast-like	Basidiomycota	Tremellomycetes	Incertae sedis	0.0573724		Filobasidium	Yeast	Basidiomycota	Tremellomycetes	Filobasidiaceae	0.0623723
Dioszegia	Yeast	Basidiomycota	Tremellomycetes	Tremellaceae	0.0477806		Dioszegia	Yeast	Basidiomycota	Tremellomycetes	Tremellaceae	0.0485745
Sporobolomyces	Yeast	Basidiomycota	Microbotryomycetes	Sporidiobolaceae	0.0358087		Ustilago	Yeast-like	Basidiomycota	Ustilaginomycetes	Ustilaginaceae	0.0299681
Cystofilobasidium	Yeast	Basidiomycota	Tremellomycetes	Cystofilobasidiaceae	0.0325051		Aureobasidium	Yeast-like	Ascomycota	Dothideomycetes	Dothioraceae	0.0220532
Mrakia	Yeast	Basidiomycota	Tremellomycetes	Mrakiaceae	0.024227		Taphrina	Yeast-like	Ascomycota	Taphrinomycetes	Taphrinaceae	0.0208085
Filobasidium	Yeast	Basidiomycota	Tremellomycetes	Filobasidiaceae	0.0239668		Papiliotrema	Yeast	Basidiomycota	Tremellomycetes	Rhynchogastremataceae	0.0160638
Taphrina	Yeast-like	Ascomycota	Taphrinomycetes	Taphrinaceae	0.0194515		Vishniacozyma	Yeast	Basidiomycota	Tremellomycetes	Saccharomycetales inc. sedis	0.0109787
Leucosporidium	Yeast	Basidiomycota	Microbotryomycetes	Leucosporidiaceae	0.0170714		Mrakia	Yeast	Basidiomycota	Tremellomycetes	Mrakiaceae	0.00952128
Aureobasidium	Yeast-like	Ascomycota	Dothideomycetes	Dothioraceae	0.0104592		Cryptococcus	Yeast	Basidiomycota	Tremellomycetes	Cryptococcaceae	0.00644681
Sporisorium	Yeast-like	Basidiomycota	Ustilaginomycetes	Ustilaginaceae	0.00607908		Sporisorium	Yeast-like	Basidiomycota	Ustilaginomycetes	Ustilaginaceae	0.00541489
Papiliotrema	Yeast	Basidiomycota	Tremellomycetes	Rhynchogastremataceae	0.00532143		Pseudozyma	Yeast	Basidiomycota	Ustilaginomycetes	Ustilaginaceae	0.0051383
Sporidiobolales_gen_Incertae_sedis	Yeast	Basidiomycota	Microbotryomycetes	Incertae sedis	0.00433673		Cystofilobasidium	Yeast	Basidiomycota	Tremellomycetes	Cystofilobasidiaceae	0.00481915
Pseudozyma	Yeast	Basidiomycota	Ustilaginomycetes	Ustilaginaceae	0.00405612		Malassezia	Yeast	Basidiomycota	Malasseziomycetes	Malasseziaceae	0.00288298
Vishniacozyma	Yeast	Basidiomycota	Tremellomycetes	Saccharomycetales inc. sedis	0.00347449		Leucosporidium	Yeast	Basidiomycota	Microbotryomycetes	Leucosporidiaceae	0.00284043
Rhodotorula	Yeast	Basidiomycota	Microbotryomycetes	Sporidiobolaceae	0.00226786		Sporidiobolales_gen_Incertae_sedis	Yeast	Basidiomycota	Microbotryomycetes	Incertae sedis	0.00257447
Debaryomyces	Yeast	Ascomycota	Saccharomycetes	Saccharomycetaceae	0.00216071		Buckleyzyma	Yeast	Basidiomycota	Cystobasidiomycetes	Buckleyzymaceae	0.00144681
Naganishia	Yeast	Basidiomycota	Tremellomycetes	Cryptococcaceae	0.00183163							0.456287
Cryptococcus	Yeast	Basidiomycota	Tremellomycetes	Cryptococcaceae	0.00182653
Knufia	Yeast-like	Ascomycota	Eurotiomycetes	Trichomeriaceae	0.00179847
Protomyces	Yeast-like	Ascomycota	Taphrinomycetes	Protomycetaceae	0.00147194
Symmetrospora	Yeast	Basidiomycota	Cystobasidiomycetes	Symmetrosporaceae	0.00105612
					0.608985
			2020	2021
		Rhodotorula
		Debaryomyces
		Naganishia			Buckleyzyma
		Knufia
		Protomyces
		Symmetrospora
