# Supplementary material for: Genomic insights into adaptative traits of phyllosphere yeasts
Source: Environ Microbiome. 2026 Jan 3;21:21. doi: 10.1186/s40793-025-00839-7 (PMC12866564; doi:10.1186/s40793-025-00839-7)
Supplement: Supplementary file 18 — Supplementary Material 18. Supplementary Table 3. Taxonomy and accession numbers of type strains and wheat phyllosphere strains (this study) used for the phylogenetic analysis. [file 40793_2025_839_MOESM18_ESM.xlsx]

## Sheet: Sheet1
Supplementary Table 3. Taxonomy and accession numbers of type strains and wheat phyllosphere strains (this study) used for the phylogenetic analysis.
Species	Accession number
Vishniacozyma victoriae	CBS 8685
Vishniacozyma carnescens	CBS 973
Vishniacozyma tephrensis	CBS 8935
Tremella fuciformis	CBS 6970
Papiliotrema terrestris	CBS 10810
Dioszegia hungarica	CBS 4214
Holtermanniella takashimae	CBS 11174
Holtermanniella festucosa	CBS 10162
Filobasidium wieringae	CBS 1937
Filobasidium oeirense	CBS 8681
Filobasidium chernovii	CBS 8679
Filobasidium globisporum	CBS 7642
Filobasidium stepposum	CBS 10265
Filobasidium floriforme	CBS 6241
Cystofilobasidium macerans	CBS 10757
Rhodotorula glutinis	CBS 20
Leucosporidium fragarium	CBS 6254
Leucosporidium golubevii	PYCC 5759
Sporobolomyces pararoseus	CBS 491
Metschnikowia viticola	CBS 9950
Metschnikowia pulcherrima	NRRL Y-7111
Candida sake	CBS 159
Aureobasidium melanogenum	CBS 105.22
Aureobasidium namibiae	CBS 147.97
Aureobasidium pullulans	CBS 584.75
Vishniacozyma	F125
Holtermanniella	F126
Vishniacozyma	F129
Vishniacozyma	F130
Tremella	F136
Papiliotrema	F137
Papiliotrema	F140
Sporobolomyces	F145
Dioszegia	F146
Vishniacozyma	F147
Vishniacozyma	F148
Vishniacozyma	F149
Vishniacozyma	F150
Filobasidium	F151
Vishniacozyma	F152
Vishniacozyma	F153
Vishniacozyma	F154
Vishniacozyma	F155
Vishniacozyma	F156
Sporobolomyces	F157
Sporobolomyces	F158
Metschnikowia	F159
Holtermanniella	F160
Aureobasidium	F162
Vishniacozyma	F163
Vishniacozyma	F164
Vishniacozyma	F165
Vishniacozyma	F166
Papiliotrema	F167
Filobasidium	F168
Holtermanniella	F169
Vishniacozyma	F171
Aureobasidium	F172
Aureobasidium	F173
Aureobasidium	F174
Aureobasidium	F175
Sporobolomyces	F179
Sporobolomyces	F180
Sporobolomyces	F181
Sporobolomyces	F182
Sporobolomyces	F183
Sporobolomyces	F184
Sporobolomyces	F185
Sporobolomyces	F186
Sporobolomyces	F187
Sporobolomyces	F188
Sporobolomyces	F189
Sporobolomyces	F190
Rhodotorula	F224
Cystobasidium	F225
Sporobolomyces	F226
Sporobolomyces	F228
Sporobolomyces	F229
Sporobolomyces	F230
Sporobolomyces	F231
Sporobolomyces	F232
Sporobolomyces	F233
Sporobolomyces	F234
Sporobolomyces	F235
Vishniacozyma	F236
Vishniacozyma	F237
Vishniacozyma	F239
Aureobasidium	F24
Vishniacozyma	F241
Filobasidium	F245
Aureobasidium	F246
Holtermanniella	F249
Vishniacozyma	F250
Filobasidium	F253
Filobasidium	F254
Cryptococcus	F268
Sporobolomyces	F272
Sporobolomyces	F273
Sporobolomyces	F274
Sporobolomyces	F275
Sporobolomyces	F276
Sporobolomyces	F277
Sporobolomyces	F278
Sporobolomyces	F279
Cystobasidium	F280
Aureobasidium	F282
Aureobasidium	F284
Aureobasidium	F286
Aureobasidium	F287
Aureobasidium	F288
Aureobasidium	F291
Aureobasidium	F293
Holtermanniella	F294
Vishniacozyma	F295
Vishniacozyma	F296
Papiliotrema	F297
Papiliotrema	F298
Filobasidium	F299
Vishniacozyma	F300
Papiliotrema	F301
Vishniacozyma	F302
Vishniacozyma	F303
Papiliotrema	F304
Papiliotrema	F305
Papiliotrema	F306
Vishniacozyma	F307
Papiliotrema	F308
Vishniacozyma	F309
Vishniacozyma	F310
Filobasidium	F311
Sporobolomyces	F312
Filobasidium	F313
Vishniacozyma	F314
Filobasidium	F315
Holtermanniella	F316
Papiliotrema	F317
Metschnikowia	F318
Vishniacozyma	F321
Filobasidium	F325
Filobasidium	F326
Papiliotrema	F327
Filobasidium	F328
Holtermanniella	F329
Vishniacozyma	F330
Vishniacozyma	F331
Vishniacozyma	F332
Cryptococcus	F334
Aureobasidium	F342
Vishniacozyma	F343
Aureobasidium	F344
Vishniacozyma	F345
Sporobolomyces	F346
Papiliotrema	F347
Sporobolomyces	F353
Papiliotrema	F355
Sporobolomyces	F357
Aureobasidium	F359
Sporobolomyces	F360
Aureobasidium	F362
Holtermanniella	F363
Sporobolomyces	F364
Vishniacozyma	F366
Vishniacozyma	F375
Holtermanniella	F376
Filobasidium	F378
Holtermanniella	F379
Holtermanniella	F381
Filobasidium	F382
Vishniacozyma	F383
Papiliotrema	F386
Cystobasidium	F391
Sporobolomyces	F405
Vishniacozyma	F407
Aureobasidium	F408
Candida	F409
Vishniacozyma	F410
Aureobasidium	F411
Vishniacozyma	F412
Filobasidium	F413
Papiliotrema	F414
Sporobolomyces	F415
Vishniacozyma	F416
Filobasidium	F417
Aureobasidium	F418
Candida	F420
Candida	F421
Candida	F423
Aureobasidium	F424
Papiliotrema	F426
Sporobolomyces	F427
Sporobolomyces	F428
Candida	F429
Vishniacozyma	F430
Sporobolomyces	F431
Papiliotrema	F432
Vishniacozyma	F433
Vishniacozyma	F434
Cryptococcus	F435
Papiliotrema	F436
Filobasidium	F437
Aureobasidium	F438
Aureobasidium	F439
Sporobolomyces	F441
Aureobasidium	F442
Filobasidium	F443
Sporobolomyces	F444
Aureobasidium	F445
Aureobasidium	F446
Aureobasidium	F447
Sporobolomyces	F449
Aureobasidium	F450
Aureobasidium	F451
Aureobasidium	F452
Papiliotrema	F454
Papiliotrema	F455
Aureobasidium	F458
Aureobasidium	F459
Aureobasidium	F460
Aureobasidium	F461
Aureobasidium	F462
Filobasidium	F463
Aureobasidium	F464
Aureobasidium	F465
Vishniacozyma	F466
Vishniacozyma	F467
Vishniacozyma	F468
Vishniacozyma	F469
Filobasidium	F470
Vishniacozyma	F471
Vishniacozyma	F471
Aureobasidium	F473
Sporobolomyces	F474
Candida	F475
Metschnikowia	F476
Metschnikowia	F477
Aureobasidium	F478
Metschnikowia	F479
Aureobasidium	F480
Aureobasidium	F481
Filobasidium	F482
Vishniacozyma	F483
Vishniacozyma	F483
Aureobasidium	F484
Metschnikowia	F486
Vishniacozyma	F489
Vishniacozyma	F490
Sporobolomyces	F491
Filobasidium	F492
Filobasidium	F493
Vishniacozyma	F494
Aureobasidium	F495
Papiliotrema	F497
Aureobasidium	F498
Sporobolomyces	F499
Aureobasidium	F504
Filobasidium	F505
Aureobasidium	F506
Papiliotrema	F507
Aureobasidium	F508
Filobasidium	F509
Cryptococcus	F510
Aureobasidium	F511
Aureobasidium	F513
Aureobasidium	F514
Filobasidium	F515
Aureobasidium	F516
candida	F518
candida	F519
Holtermanniella	F52
Filobasidium	F520
Aureobasidium	F521
Vishniacozyma	F522
Filobasidium	F524
Papiliotrema	F525
Aureobasidium	F526
Aureobasidium	F527
Aureobasidium	F528
Aureobasidium	F529
Tremella	F53
Aureobasidium	F530
Aureobasidium	F531
Sporobolomyces	F532
Aureobasidium	F533
Filobasidium	F534
Filobasidium	F535
Aureobasidium	F536
Aureobasidium	F537
Aureobasidium	F538
Aureobasidium	F539
Vishniacozyma	F54
Cryptococcus	F541
Aureobasidium	F542
Filobasidium	F543
Filobasidium	F544
Filobasidium	F545
Vishniacozyma	F546
Sporobolomyces	F547
Candida	F548
Vishniacozyma	F549
Vishniacozyma	F55
Aureobasidium	F552
Aureobasidium	F553
Candida	F554
Papiliotrema	F555
Aureobasidium	F556
Papiliotrema	F557
Cryptococcus	F558
Rhodotorula	F559
Vishniacozyma	F56
Aureobasidium	F561
Vishniacozyma	F562
Papiliotrema	F563
Vishniacozyma	F564
Filobasidium	F565
Aureobasidium	F566
Candida	F567
Aureobasidium	F568
Filobasidium	F569
Aureobasidium	F57
Aureobasidium	F570
Aureobasidium	F571
Aureobasidium	F572
Aureobasidium	F573
Cryptococcus	F574
Sporobolomyces	F575
Aureobasidium	F576
Sporobolomyces	F577
Sporobolomyces	F578
Aureobasidium	F58
Sporobolomyces	F580
Aureobasidium	F581
Aureobasidium	F582
Aureobasidium	F583
Aureobasidium	F584
Aureobasidium	F585
Aureobasidium	F586
Aureobasidium	F587
Aureobasidium	F588
Aureobasidium	F589
Aureobasidium	F59
Aureobasidium	F590
Vishniacozyma	F591
Aureobasidium	F592
Aureobasidium	F593
Aureobasidium	F594
Aureobasidium	F595
Aureobasidium	F596
Aureobasidium	F597
Aureobasidium	F599
Aureobasidium	F600
Aureobasidium	F602
Aureobasidium	F603
Holtermanniella	F604
Sporobolomyces	F605
Aureobasidium	F606
Metschnikowia	F607
Aureobasidium	F608
Sporobolomyces	F609
Vishniacozyma	F61
Vishniacozyma	F610
Aureobasidium	F611
Aureobasidium	F612
Sporobolomyces	F613
Vishniacozyma	F614
Aureobasidium	F615
Filobasidium	F616
Aureobasidium	F618
Aureobasidium	F619
Filobasidium	F620
Aureobasidium	F621
Metschnikowia	F622
Vishniacozyma	F623
Aureobasidium	F624
Aureobasidium	F625
Aureobasidium	F626
Aureobasidium	F627
Aureobasidium	F628
Aureobasidium	F629
Aureobasidium	F63
Sporobolomyces	F630
Sporobolomyces	F631
Filobasidium	F632
Vishniacozyma	F633
Metschnikowia	F634
Aureobasidium	F635
Aureobasidium	F636
Aureobasidium	F637
Aureobasidium	F638
Aureobasidium	F639
Aureobasidium	F640
Aureobasidium	F641
Filobasidium	F642
Vishniacozyma	F643
Filobasidium	F644
Aureobasidium	F645
Aureobasidium	F646
Aureobasidium	F647
Aureobasidium	F648
Aureobasidium	F649
Aureobasidium	F650
Aureobasidium	F651
Cryptococcus	F652
Papiliotrema	F653
Papiliotrema	F654
Aureobasidium	F655
Aureobasidium	F656
Vishniacozyma	F657
Aureobasidium	F658
Aureobasidium	F659
Vishniacozyma	F66
Cryptococcus	F660
Aureobasidium	F662
Aureobasidium	F663
Holtermanniella	F664
Filobasidium	F665
Aureobasidium	F666
Aureobasidium	F667
Aureobasidium	F669
Aureobasidium	F67
Vishniacozyma	F670
Sporobolomyces	F671
Aureobasidium	F672
Aureobasidium	F674
Aureobasidium	F675
Aureobasidium	F676
Aureobasidium	F677
Aureobasidium	F678
Aureobasidium	F679
Vishniacozyma	F68
Sporobolomyces	F680
Vishniacozyma	F684
Papiliotrema	F685
Aureobasidium	F686
Aureobasidium	F687
Sporobolomyces	F688
candida	F689
candida	F690
Sporobolomyces	F691
Filobasidium	F692
Filobasidium	F693
Aureobasidium	F694
Vishniacozyma	F695
Filobasidium	F697
Filobasidium	F698
Candida	F699
Vishniacozyma	F700
Holtermanniella	F704
Aureobasidium	F711
Filobasidium	F714
Aureobasidium	F717
Vishniacozyma	F720
Aureobasidium	F725
Holtermanniella	F73
Vishniacozyma	F732
Aureobasidium	F74
Vishniacozyma	F75
Holtermanniella	F76
Holtermanniella	F78
Filobasidium	F79
Papiliotrema	F80
Aureobasidium	F81
Vishniacozyma	F82
Aureobasidium	F83
Aureobasidium	F84
Sporobolomyces	F85
Sporobolomyces	F86
Sporobolomyces	F87
Sporobolomyces	F88
Sporobolomyces	F89
Sporobolomyces	F90
Sporobolomyces	M001
Aureobasidium	M002
Aureobasidium	M003
Aureobasidium	M004
Vishniacozyma	M005
Aureobasidium	M006
Filobasidium	M007
Aureobasidium	M009
Filobasidium	M010
Aureobasidium	M011
Vishniacozyma	M012
Papiliotrema	M013
Filobasidium	M014
Aureobasidium	M015
Filobasidium	M016
Rhodotorula	M017
Filobasidium	M018
Aureobasidium	M019
Sporobolomyces	M020
Candida	M021
Aureobasidium	M022
Papiliotrema	M023
Sporobolomyces	M024
Aureobasidium	M025
Sporobolomyces	M026
Aureobasidium	M027
Aureobasidium	M028
Aureobasidium	M029
Aureobasidium	M030
Sporobolomyces	M031
Papiliotrema	M032
Candida	M033
Sporoblomyces	M034
Sporoblomyces	M035
Aureobasidium	M037
Sporoblomyces	M038
Sporoblomyces	M039
Leucosporidium	M040
Sporobolomyces	M041
Leucosporidium	M042
Leucosporidiella	M043
Candida	M044
Candida	M047
Candida	M048
Vishniacozyma	M050
Candida	M051
Rhodotorula	M053
Aureobasidium	M054
Papiliotrema	M055
Filobasidium	M056
Aureobasidium	M057
Papiliotrema	M058
Aurobasidium	M059
Aurobasidium	M060
Aureobasidium	M061
Vishniacozyma	M062
Vishniacozyma	M063
Candida	M064
Cystofilobasidium	M065
Sporobolomyces	M066
Filobasidium	M067
Papiliotrema	M068
Sporobolomyces	M069
Sporobolomyces	M070
Leucosporidium	M071
Aureobasidium	M072
Aureobasidium	M073
Aureobasidium	M074
Aureobasidium	M075
Papiliotrema	M076
Aureobasidium	M077
Candida	M078
Candida	M079
Aureobasidium	M080
Sporobolomyces	M081
Papiliotrema	M082
Vishniacozyma	M083
Aureobasidium	M084
Aureobasidium	M085
Rhodotorula	M086
Papiliotrema	M087
Aureobasidium	M088
Aureobasidium	M089
Aureobasidium	M090
Candida	M092
Candida	M093
Papiliotrema	M095
Candida	M096
Papiliotrema	M097
Papiliotrema	M098
Papiliotrema	M099
