# Supplementary material for: Genomic insights into adaptative traits of phyllosphere yeasts
Source: Environ Microbiome. 2026 Jan 3;21:21. doi: 10.1186/s40793-025-00839-7 (PMC12866564; doi:10.1186/s40793-025-00839-7)
Supplement: Supplementary file 19 — Supplementary Material 19. Supplementary Table 4. Overview of yeast isolates from the wheat phyllosphere used for whole genome sequencing (columns A, B). Field year and wheat cultivars (columns C, D), sequencing platforms (columns F-G) and genome statistics (columns H-P). [file 40793_2025_839_MOESM19_ESM.xlsx]

## Sheet: Sheet1
Supplementary Table 4. Overview of yeast isolates from the wheat phyllosphere used for whole genome sequencing (columns A, B). Field year and wheat cultivars (columns C, D), sequencing platforms (columns F-G) and genome statistics (columns H-P).
ID	Taxonomy (genus)	Field year	Cultivar	Nanopore	Illumina	PacBio	Genome size (kb)	Contigs	N50	GC (%)	Number of genes	Complete	Duplicated	Fragmented	Missing
F462	Aureobasidium	2021	Sherrif	Y	Y	N	30388340	17	2338918	50.15	9521	750	1	4	4
F57	Aureobasidium	2020	Elixer	Y	Y	N	28626877	1283	41303	50.52	11237	724	12	14	8
F725	Aureobasidium	2021	Kvium	N	N	Y	28281751	17	2744191	50.41	9344	749	2	3	4
M060	Aureobasidium	2021	Kvium	N	N	Y	28283482	17	2271702	50.41	9310	750	2	3	3
F669	Aureobasidium	2021	Kvium	N	N	Y	28525643	14	2291556	50.38	9367	750	2	3	3
F586	Aureobasidium	2021	Rembrandt	N	N	Y	28825685	20	2220218	50.34	9410	748	1	5	4
M088	Aureobasidium	2021	Heerup	N	N	Y	29213099	22	2416393	50.31	9365	748	3	5	2
F174	Aureobasidium	2020	Elixer	Y	Y	N	28797074	81	1281168	50.29	10460	751	2	3	2
M022	Aureobasidium	2021	Heerup	N	N	Y	29324190	43	1887863	50.29	9333	751	1	2	4
F342	Aureobasidium	2020	Elixer	N	N	Y	28962551	16	2286766	50.28	9472	749	2	5	2
F291	Aureobasidium	2020	Elixer	N	N	Y	29206325	27	1998379	50.27	9447	749	2	4	3
F625	Aureobasidium	2021	Sherrif	Y	Y	N	30345472	33	2303011	50.23	9543	750	2	5	3
F446	Aureobasidium	2021	Rembrandt	Y	Y	N	30737448	43	2322725	50.16	9494	743	2	9	6
F83	Aureobasidium	2020	Elixer	N	N	Y	29166509	20	2265093	50.09	9356	748	2	4	4
F601	Aureobasidium	2021	Rembrandt	N	N	Y	30466590	39	2272746	50.18	9426	749	2	3	4
F518	Candida	2021	Heerup	N	N	Y	14101726	10	2055215	38.75	5229	732	1	4	21
M079	Candida	2021	Heerup	N	N	Y	14076743	12	2166124	38.74	5248	733	1	4	20
F548	Candida	2021	Heerup	N	N	Y	14080180	12	2055402	38.73	5242	734	1	4	19
F567	Candida	2021	Heerup	N	N	Y	14056358	9	2254135	38.73	5203	731	1	4	22
F690	Candida	2021	Heerup	N	N	Y	14083351	11	1858534	38.73	5237	731	1	4	22
M051	Candida	2021	Heerup	N	N	Y	14051115	12	1596873	38.73	5251	731	1	4	22
M093	Candida	2021	Heerup	N	N	Y	14062560	10	2254184	38.73	5219	732	1	4	21
M033	Candida	2021	Heerup	N	N	Y	14110663	11	2055443	38.72	5246	732	1	4	21
F391	Cystobasidium	2020	Elixer	Y	Y	N	22735377	22	1954190	58.52	7479	683	1	13	61
F280	Cystobasidium	2020	Elixer	Y	Y	N	22237880	9	4627457	48.38	8289	685	1	25	47
F225	Cystobasidium	2020	Elixer	Y	Y	N	21795521	6	4586792	47.69	7334	680	4	28	46
F188	Dioszegia	2020	Elixer	Y	Y	N	21448869	18	10872489	57.06	7648	695	1	10	52
F145	Diozegia	2020	Elixer	N	N	Y	21363535	24	10870798	57.08	7781	702	1	10	45
F146	Diozegia	2020	Elixer	Y	Y	N	20893709	2413	16952	57.02	8415	603	1	69	85
F79	Filobasidium	2020	Elixer	Y	Y	N	21639366	30	957793	54.43	6339	652	1	30	75
F63	Filobasidium	2020	Elixer	Y	Y	N	20594101	32	976891	53.85	6328	641	2	31	84
F326	Filobasidium	2020	Elixer	Y	Y	N	22480051	30	975600	51.98	6283	636	2	43	77
F692	Filobasidium	2021	Heerup	N	N	Y	19936156	39	858709	50.11	6183	648	0	25	85
F470	Filobasidium	2021	Sherrif	N	N	Y	19655102	36	809306	50.07	5806	652	0	23	83
F378	Filobasidium	2020	Elixer	Y	Y	N	16019707	14	1182886	56.94	5965	700	1	19	38
F382	Filobasidium	2020	Elixer	Y	Y	N	29520684	30	1366782	54.16	7876	613	4	45	96
F565	Filobasidium	2021	Heerup	N	N	Y	21963098	39	828367	54.15	6905	643	1	29	85
F541	Filobasidium	2021	Kvium	N	N	Y	20789706	18	1652603	53.87	6174	640	1	32	85
F509	Filobasidium	2021	Kvium	N	N	Y	20828619	24	1200969	53.85	6301	643	1	32	82
F313	Filobasidium	2020	Elixer	Y	Y	N	22382556	29	1039143	52.01	6544	635	2	44	77
F253	Filobasidium	2020	Elixer	Y	Y	N	22527429	32	1039685	52	6816	634	4	43	77
F544	Filobasidium	2021	Kvium	N	N	Y	22442513	36	977411	51.99	6790	636	2	43	77
F311	Filobasidium	2020	Elixer	Y	Y	N	22550195	30	1039726	51.98	7322	635	2	43	78
F535	Filobasidium	2021	Sherrif	N	N	Y	22819163	38	792951	51.93	6626	645	2	38	73
F616	Filobasidium	2021	Sherrif	N	N	Y	19766415	43	843299	50.08	6172	651	0	23	84
F160	Holtermanniella	2020	Elixer	Y	Y	N	15949322	14	1239081	57.01	6226	700	1	19	38
F376	Holtermanniella	2020	Elixer	Y	Y	N	16010442	14	1182759	56.95	5532	700	1	19	38
F73	Holtermanniella	2020	Elixer	Y	Y	N	16482179	15	1201010	54.12	4893	696	0	17	45
F294	Holtermanniella	2020	Elixer	Y	Y	N	16513295	14	1201539	54.11	7635	696	0	17	45
F52	Holtermanniella	2020	Elixer	Y	Y	N	16156430	16	1191800	52.9	6056	699	0	17	42
M071	Leucospodiium	2021	Sherrif	N	N	Y	21646121	61	878541	57.9	6903	685	3	20	50
F486	Metschnikowia	2021	Sherrif	Y	Y	N	15922683	7	3287796	45.42	5328	717	1	4	37
F476	Metschnikowia	2021	Sherrif	N	N	Y	15797166	22	1673351	45.4	5285	714	2	4	38
F159	Metschnikowia	2020	Elixer	Y	Y	N	17503335	365	227188	45.89	6843	660	40	13	45
F318	Metschnikowia	2020	Elixer	Y	Y	N	15861285	15	2167045	45.82	5895	712	1	6	39
F634	Metschnikowia	2021	Sherrif	Y	Y	N	15876548	6	3276341	45.42	5268	717	1	4	37
F622	Metschnikowia	2021	Sherrif	N	N	Y	15820501	25	1597869	45.42	5229	716	2	4	36
F475	Metschnikowia	2021	Sherrif	N	N	Y	15811637	23	1510762	45.4	5253	715	1	4	38
F477	Metschnikowia	2021	Sherrif	N	N	Y	15807996	16	1686973	45.4	5315	715	1	6	36
F479	Metschnikowia	2021	Sherrif	N	N	Y	15834260	20	1617139	45.4	5324	715	3	4	36
F607	Metschnikowia	2021	Sherrif	N	N	Y	15755009	30	905570	45.4	5333	715	1	5	37
F298	Papiliotrema	2020	Elixer	Y	Y	N	22262550	22	1529521	58.62	7952	685	0	12	61
F355	Papiliotrema	2020	Elixer	Y	Y	N	22055806	1591	26330	58.6	7952	663	0	28	67
F327	Papiliotrema	2020	Elixer	Y	N	Y	22687675	21	1953381	58.54	7575	685	0	12	61
F347	Papiliotrema	2020	Elixer	Y	Y	N	22793838	52	1164538	58.51	8014	689	0	10	59
F386	Papiliotrema	2020	Elixer	Y	Y	N	22837210	23	1953722	58.48	7525	685	0	12	61
F297	Papiliotrema	2020	Elixer	Y	Y	N	6784991	156	56862	58.13	2598	672	0	23	63
F303	Papiliotrema	2020	Elixer	Y	Y	N	19072059	11	10477276	50.28	7519	696	1	10	51
F312	Pseudohyphozyma	2020	Elixer	Y	N	N	23919354	19	2563045	54.41	7014	690	3	21	47
F136	Pseudotremella	2020	Elixer	Y	Y	N	20279159	15	2145995	53.99	8471	698	1	14	45
F53	Pseudotremella	2020	Elixer	Y	Y	N	21528427	15	1979473	50.1	7118	718	1	6	33
F559	Rhodotorula	2021	Heerup	N	N	Y	21069891	34	860651	68.38	7156	621	2	42	93
M017	Rhodotorula	2021	Sherrif	N	N	Y	21264424	45	831584	68.23	6811	621	1	43	93
F224	Rhodotorula	2020	Elixer	Y	Y	N	22403098	23	1108220	68.08	8805	628	4	39	87
F346	Sporobolomyces	2020	Elixer	Y	Y	N	18125841	16	1690672	50	6990	695	3	15	45
F86	Sporobolomyces	2020	Elixer	Y	Y	N	31836592	1344	67412	49.56	11531	478	212	18	50
F181	Sporobolomyces	2020	Elixer	Y	Y	N	22438137	22	2139845	49.24	7562	693	3	14	48
F630	Sporobolomyces	2021	Sherrif	N	N	Y	22367623	17	1734072	49.24	7925	693	1	16	48
F182	Sporobolomyces	2020	Elixer	Y	Y	N	22513943	16	1921476	49.23	7203	683	2	19	54
F185	Sporobolomyces	2020	Elixer	Y	Y	N	22492750	19	2141030	49.21	7651	693	1	16	48
M024	Sporobolomyces	2021	Sherrif	N	N	Y	22375424	28	1645591	49.23	7650	693	0	16	49
F345	Vishniacozyma	2020	Elixer	Y	Y	N	18941011	9	10463943	50.31	7469	702	1	10	45
F301	Vishniacozyma	2020	Elixer	Y	Y	N	22643154	32	1737079	58.55	8003	685	0	12	61
F314	Vishniacozyma	2020	Elixer	Y	Y	N	18528192	12	1802914	52.43	8251	695	1	10	52
F471	Vishniacozyma	2021	Sherrif	N	N	Y	18905800	11	1768169	51.65	6871	700	0	12	46
F610	Vishniacozyma	2021	Sherrif	N	N	Y	18908351	10	1778010	51.65	7058	701	0	12	45
F483	Vishniacozyma	2021	Sherrif	N	N	Y	18910241	14	1768182	51.64	7061	700	0	12	46
F512	Vishniacozyma	2021	Kvium	N	N	Y	19338305	18	1785534	50.29	6886	701	2	9	46
F331	Vishniacozyma	2020	Elixer	Y	Y	N	18932150	9	10465856	50.28	8934	708	1	8	41
F66	Vishniacozyma	2020	Elixer	Y	Y	N	17946795	13	1690833	50.01	8040	698	0	15	45
F591	Vishniacozyma	2021	Rembrandt	N	N	Y	18365239	12	1723845	49.9	7311	697	1	7	53
F75	Vishniacozyma	2020	Elixer	Y	Y	N	18133362	13	1756492	49.33	6702	693	1	13	51
F130	Vishniacozyma	2020	Elixer	N	N	Y	17868704	16	1725139	49.33	6818	694	0	10	54
F129	Vishniacozyma	2020	Elixer	N	N	Y	18105460	14	1691933	48.36	7198	702	0	10	46
F383	Vishniacozyma	2020	Elixer	Y	Y	N	18125089	9	1712532	48.35	7124	699	0	13	46
F300	Vishniacozyma	2020	Elixer	Y	Y	N	18057569	15	1686721	49.99	6412	699	0	15	44
