# Supplementary material for: Genomic insights into adaptative traits of phyllosphere yeasts
Source: Environ Microbiome. 2026 Jan 3;21:21. doi: 10.1186/s40793-025-00839-7 (PMC12866564; doi:10.1186/s40793-025-00839-7)
Supplement: Supplementary file 20 — Supplementary Material 20. Supplementary Table 5. Yeast genomes and accession numbers from NCBI. [file 40793_2025_839_MOESM20_ESM.xlsx]

## Sheet: Sheet1
Supplementary Table 5. Yeast genomes and accession numbers from NCBI.
Source	Genus	Genbank file	Genome assembly	ENA database
Flower	Rhodotorula	GCA_036320835.1	ASM3632083v1
Flower	Metschnikowia	GCA_003401635.1	MR1_a14_ref_g
Flower	Metschnikowia	GCA_030573015.1	ASM3057301v1
Flower	Rhodotorula	GCA_030867695.1	ASM3086769v1
Flower	Rhodotorula	GCA_035220585.1	ASM3522058v1
Flower	Rhodotorula	GCA_028828615.1	ASM2882861v1
Flower	Rhodotorula	GCA_029873615.1	ASM2987361v1
Flower	Metschnikowia	GCA_030572615.1	ASM3057261v1
Flower	Metschnikowia	GCA_030556705.1	ASM3055670v1
Flower	Metschnikowia	GCA_030562525.1	ASM3056252v1
Flower	Metschnikowia	GCA_030566535.1	ASM3056653v1
Flower	Metschnikowia	GCA_030563445.1	ASM3056344v1
Flower	Metschnikowia	GCA_030568795.1	ASM3056879v1
Flower	Metschnikowia	GCA_030674655.1	ASM3067465v1
Flower	Metschnikowia	GCA_001664035.1	Metbi1_genomic
Flower	Metschnikowia	GCA_030569435.1	ASM3056943v1
Flower	Metschnikowia	GCA_009756535.1	ASM975653v1_g
Flower	Metschnikowia	GCA_002893645.1	ASM289364v1_g
Flower	Metschnikowia	GCA_002893665.1	ASM289366v1_g
Flower	Metschnikowia	GCA_030561765.1	ASM3056176v1
Flower	Metschnikowia	GCA_030561745.1	ASM3056174v1
Flower	Metschnikowia	GCA_002893735.1	ASM289373v1_g
Flower	Metschnikowia	GCA_008065185.1	ASM806518v1_g
Flower	Metschnikowia	GCA_004217705.1	ASM421770v1_g
Flower	Metschnikowia	GCA_030583235.1	ASM3058323v1
Flower	Candida	GCA_947670415.1	canVerA_genom
Human	Candida	GCA_019359905.1	Cafric_001_ge
Human	Rhodotorula	GCA_023628275.1	ASM2362827v1
Human	Rhodotorula	GCA_023628235.1	ASM2362823v1
Human	Rhodotorula	GCA_025502745.1	ASM2550274v1
Human	Rhodotorula	GCA_019671035.1	ASM1967103v1
Human	Rhodotorula	GCA_025502915.1	ASM2550291v1
Human	Rhodotorula	GCA_025502865.1	ASM2550286v1
Human	Rhodotorula	GCA_025502725.1	ASM2550272v1
Human	Rhodotorula	GCA_025502885.1	ASM2550288v1
Human	Aureobasidium	GCA_018290055.1	OCU_Amel_CBS1
Human	Candida	GCA_021018955.2	ASM2101895v2
Human	Candida	GCA_017315405.1	ASM1731540v1
Human	Candida	GCA_017655625.1	BP57_genomic
Human	Candida	GCA_014049485.1	ASM1404948v1
Human	Candida	GCA_021019025.2	ASM2101902v2
Human	Candida	GCA_014049585.1	ASM1404958v1
Human	Candida	GCA_041438225.1	C.albicans_10
Human	Candida	GCA_000026945.1	ASM2694v1_gen
Human	Candida	GCA_016735785.1	ASM1673578v1
Human	Candida	GCA_000315875.1	ASM31587v1_ge
Human	Aureobasidium	GCA_000294735.1	ASM29473v1_ge
Human	Aureobasidium	GCA_037040395.1	ASM3704039v1
Human	Aureobasidium	GCA_037042735.1	ASM3704273v1
Leaf	Candida	GCA_005890695.1	ASM589069v1_g
Leaf	Candida	GCA_005890705.1	ASM589070v1_g
Leaf	Rhodotorula	GCA_022817825.1	ASM2281782v1
Leaf	Candida	GCA_005890685.1	ASM589068v1_g
Leaf	Rhodotorula	GCA_019059545.1	ASM1905954v1
Leaf	Rhodotorula	GCA_034509285.1	ASM3450928v1
Leaf	Rhodotorula	GCA_003055205.1	ASM305520v1_g
Leaf	Candida	GCA_005890775.1	ASM589077v1_g
Leaf	Metschnikowia	GCA_030579135.1	ASM3057913v1
Leaf	Candida	GCA_005890765.1	ASM589076v1_g
Leaf	Metschnikowia	GCA_030563105.1	ASM3056310v1
Leaf	Candida	GCA_030569255.1	ASM3056925v1
Leaf	Aureobasidium	GCA_017580825.2	ASM1758082v2
Leaf	Aureobasidium	GCA_023079325.1	ASM2307932v1
Leaf	Aureobasidium	GCA_004917225.1	ASM491722v1_g
Leaf	Aureobasidium	GCA_015251385.1	ASM1525138v1
Leaf	Aureobasidium	M088		ERS25167862
Leaf	Aureobasidium	GCA_004917435.1	ASM491743v1_g
Leaf	Aureobasidium	GCA_004917615.1	ASM491761v1_g
Leaf	Aureobasidium	M060		ERS25167859
Leaf	Aureobasidium	GCA_004918105.1	ASM491810v1_g
Leaf	Aureobasidium	M022		ERS25167855
Leaf	Rhodotorula	F559		ERS25167829
Leaf	Rhodotorula	F224		ERS25167780
Leaf	Metschnikowia	F159		ERS25167773
Leaf	Metschnikowia	F318		ERS25167795
Leaf	Metschnikowia	F486		ERS25167819
Leaf	Metschnikowia	F634		ERS25167843
Leaf	Aureobasidium	F57		ERS25167832
Leaf	Candida	F567		ERS25167831
Leaf	Candida	F518		ERS25167822
Leaf	Aureobasidium	F586		ERS25167833
Leaf	Aureobasidium	F625		ERS25167840
Leaf	Aureobasidium	F83		ERS25167852
Leaf	Aureobasidium	F291		ERS25167784
Leaf	Aureobasidium	F342		ERS25167799
Leaf	Aureobasidium	F462		ERS25167811
Leaf	Aureobasidium	F601		ERS25167835
Leaf	Aureobasidium	F669		ERS25167845
Leaf	Aureobasidium	F174		ERS25167775
Soil	Rhodotorula	GCA_005059875.1	ASM505987v1_g
Soil	Candida	GCA_030562985.1	ASM3056298v1
Soil	Rhodotorula	GCA_024734855.1	ASM2473485v1
Soil	Rhodotorula	GCA_029694785.1	ASM2969478v1
Soil	Rhodotorula	GCA_005387725.1	ASM538772v1_g
Soil	Rhodotorula	GCA_001542265.1	ASM154226v1_g
Soil	Rhodotorula	GCA_037974285.1	ASM3797428v1
Soil	Rhodotorula	GCA_018687845.1	ASM1868784v1
Soil	Rhodotorula	GCA_000988875.2	ASM98887v2_ge
Soil	Rhodotorula	GCA_002806785.1	ASM280678v1_g
Soil	Rhodotorula	GCA_036244875.1	ASM3624487v1
Soil	Rhodotorula	GCA_034406715.1	ASM3440671v1
Soil	Metschnikowia	GCA_019285895.1	ASM1928589v1
Soil	Candida	GCA_024220415.1	ASM2422041v1
Soil	Candida	GCA_000344705.1	Cmaltosa_v01
Soil	Candida	GCA_022984785.1	ASM2298478v1
Soil	Aureobasidium	GCA_022575945.1	ASM2257594v1
Soil	Aureobasidium	GCA_017165705.1	ASM1716570v1
Soil	Aureobasidium	GCA_019677095.1	ASM1967709v1
Soil	Aureobasidium	GCA_003336255.1	ASM333625v1_g
Soil	Aureobasidium	GCA_019925035.1	ASM1992503v1
Water	Rhodotorula	GCA_015501985.1	ASM1550198v1
Water	Rhodotorula	GCA_004143675.1	ASM414367v1_g
Water	Rhodotorula	GCA_006352295.1	UMAN_Rdio_1.0
Water	Rhodotorula	GCA_024713535.1	ASM2471353v1
Water	Rhodotorula	GCA_030983975.1	UCSB_Rmuci_1.
Water	Rhodotorula	GCA_024184655.1	ASM2418465v1
Water	Rhodotorula	GCA_021654155.1	ASM2165415v1
Water	Rhodotorula	GCA_023968905.1	ASM2396890v1
Water	Metschnikowia	GCA_030556055.1	ASM3055605v1
Water	Metschnikowia	GCA_030555835.1	ASM3055583v1
Water	Metschnikowia	GCA_030572635.1	ASM3057263v1
Water	Metschnikowia	GCA_030561945.1	ASM3056194v1
Water	Metschnikowia	GCA_030463115.1	ASM3046311v1
Water	Metschnikowia	GCA_002073855.1	ASM207385v1_g
Water	Metschnikowia	GCA_030582935.1	ASM3058293v1
Water	Candida	GCA_026650225.1	ASM2665022v1
Water	Aureobasidium	GCA_004918165.1	ASM491816v1_g
Water	Aureobasidium	GCA_002156615.1	ASM215661v1_g
