# Supplementary material for: Genomic insights into adaptative traits of phyllosphere yeasts
Source: Environ Microbiome. 2026 Jan 3;21:21. doi: 10.1186/s40793-025-00839-7 (PMC12866564; doi:10.1186/s40793-025-00839-7)
Supplement: Supplementary file 21 — Supplementary Material 21. Supplementary Table 6. Training and testing set models used for the Leave-One-Group-Out (LOGO) cross-validation approach. [file 40793_2025_839_MOESM21_ESM.xlsx]

## Sheet: Sheet1
Supplementary Table 6. Training and testing set models used for the Leave-One-Group-Out (LOGO) cross-validation approach.
			Training		Testing
Taxonomy	Training genomes	Testing genomes	Leaf	Others	Leaf	Others
Aureobasidium	98	31	20	78	20	11
Candida	104	25	32	72	8	17
Metschnikowia	95	34	34	61	6	28
Rhodotorula	91	38	34	57	6	32
