# Supplementary material for: Genomic insights into adaptative traits of phyllosphere yeasts
Source: Environ Microbiome. 2026 Jan 3;21:21. doi: 10.1186/s40793-025-00839-7 (PMC12866564; doi:10.1186/s40793-025-00839-7)
Supplement: Supplementary file 22 — Supplementary Material 22. Supplementary Table 7. Accuracies, operating characteristic (ROC) curves for reference and LOGO models (RF: Random Forest, SVM: Support Vector Machine). [file 40793_2025_839_MOESM22_ESM.xlsx]

## Sheet: Sheet1
Supplementary Table 7. Accuracies, operating characteristic (ROC) curves for reference and LOGO models (RF: Random Forest, SVM: Support Vector Machine).
LOGO accuracies	RF	SVM
Aureobasidium	0.35	0.35
Candida	0.68	0.56
Metschnikowia	0.82	0.41
Rhodotorula	0.84	0.84
Mean LOGO	0.675 ± 0.195	0.542 ± 0.189
