# Supplementary material for: Genomic insights into adaptative traits of phyllosphere yeasts
Source: Environ Microbiome. 2026 Jan 3;21:21. doi: 10.1186/s40793-025-00839-7 (PMC12866564; doi:10.1186/s40793-025-00839-7)
Supplement: Supplementary file 23 — Supplementary Material 23. Supplementary Table 8. Functions of the genes belonging to orthogroups enriched in leaf-associated genomes. [file 40793_2025_839_MOESM23_ESM.xlsx]

## Sheet: OG000019
Supplementary Table 8. Functions of the genes belonging to orthogroup OG000019, enriched in leaf-associated genomes.
Orthogroup	Gene	annotation file	Function	COG category
OG0000019	FUN_002732-T1	F174.annotations	-	-
OG0000019	FUN_001134-T1	F318.annotations	-	-
OG0000019	FUN_002840-T1	GCA_000294735.annotations	3-beta hydroxysteroid dehydrogenase	V
OG0000019	FUN_000003-T1	F518.annotations	3-beta hydroxysteroid dehydrogenase/isomerase family	V
OG0000019	FUN_002549-T1	F518.annotations	3-beta hydroxysteroid dehydrogenase/isomerase family	V
OG0000019	FUN_003827-T1	F518.annotations	3-beta hydroxysteroid dehydrogenase/isomerase family	V
OG0000019	FUN_004692-T1	F518.annotations	3-beta hydroxysteroid dehydrogenase/isomerase family	V
OG0000019	FUN_006293-T1	F559.annotations	3-beta hydroxysteroid dehydrogenase/isomerase family	V
OG0000019	FUN_000003-T1	F567.annotations	3-beta hydroxysteroid dehydrogenase/isomerase family	V
OG0000019	FUN_001454-T1	F567.annotations	3-beta hydroxysteroid dehydrogenase/isomerase family	V
OG0000019	FUN_003428-T1	F567.annotations	3-beta hydroxysteroid dehydrogenase/isomerase family	V
OG0000019	FUN_004705-T1	F567.annotations	3-beta hydroxysteroid dehydrogenase/isomerase family	V
OG0000019	FUN_005471-T1	GCA_000026945.annotations	3-beta hydroxysteroid dehydrogenase/isomerase family	V
OG0000019	FUN_007183-T1	GCA_000294735.annotations	3-beta hydroxysteroid dehydrogenase/isomerase family	V
OG0000019	FUN_007021-T1	GCA_000988875.annotations	3-beta hydroxysteroid dehydrogenase/isomerase family	V
OG0000019	FUN_005705-T1	GCA_001542265.annotations	3-beta hydroxysteroid dehydrogenase/isomerase family	V
OG0000019	FUN_004301-T1	GCA_002806785.annotations	3-beta hydroxysteroid dehydrogenase/isomerase family	V
OG0000019	FUN_002306-T1	GCA_002893735.annotations	3-beta hydroxysteroid dehydrogenase/isomerase family	V
OG0000019	FUN_003385-T1	GCA_003055205.annotations	3-beta hydroxysteroid dehydrogenase/isomerase family	V
OG0000019	FUN_008494-T1	GCA_003336255.annotations	3-beta hydroxysteroid dehydrogenase/isomerase family	V
OG0000019	FUN_004281-T1	GCA_003401635.annotations	3-beta hydroxysteroid dehydrogenase/isomerase family	V
OG0000019	FUN_004569-T1	GCA_004143675.annotations	3-beta hydroxysteroid dehydrogenase/isomerase family	V
OG0000019	FUN_001981-T1	GCA_004217705.annotations	3-beta hydroxysteroid dehydrogenase/isomerase family	V
OG0000019	FUN_001767-T1	GCA_005387725.annotations	3-beta hydroxysteroid dehydrogenase/isomerase family	V
OG0000019	FUN_000095-T1	GCA_005890685.annotations	3-beta hydroxysteroid dehydrogenase/isomerase family	V
OG0000019	FUN_004826-T1	GCA_005890695.annotations	3-beta hydroxysteroid dehydrogenase/isomerase family	V
OG0000019	FUN_002512-T1	GCA_005890705.annotations	3-beta hydroxysteroid dehydrogenase/isomerase family	V
OG0000019	FUN_005444-T1	GCA_005890765.annotations	3-beta hydroxysteroid dehydrogenase/isomerase family	V
OG0000019	FUN_005272-T1	GCA_005890775.annotations	3-beta hydroxysteroid dehydrogenase/isomerase family	V
OG0000019	FUN_005497-T1	GCA_006352295.annotations	3-beta hydroxysteroid dehydrogenase/isomerase family	V
OG0000019	FUN_005443-T1	GCA_014049485.annotations	3-beta hydroxysteroid dehydrogenase/isomerase family	V
OG0000019	FUN_006053-T1	GCA_015501985.annotations	3-beta hydroxysteroid dehydrogenase/isomerase family	V
OG0000019	FUN_005193-T1	GCA_017315405.annotations	3-beta hydroxysteroid dehydrogenase/isomerase family	V
OG0000019	FUN_002777-T1	GCA_018687845.annotations	3-beta hydroxysteroid dehydrogenase/isomerase family	V
OG0000019	FUN_003708-T1	GCA_019059545.annotations	3-beta hydroxysteroid dehydrogenase/isomerase family	V
OG0000019	FUN_004414-T1	GCA_019359905.annotations	3-beta hydroxysteroid dehydrogenase/isomerase family	V
OG0000019	FUN_003100-T1	GCA_019671035.annotations	3-beta hydroxysteroid dehydrogenase/isomerase family	V
OG0000019	FUN_003521-T1	GCA_019677095.annotations	3-beta hydroxysteroid dehydrogenase/isomerase family	V
OG0000019	FUN_007753-T1	GCA_019925035.annotations	3-beta hydroxysteroid dehydrogenase/isomerase family	V
OG0000019	FUN_001516-T1	GCA_021018955.annotations	3-beta hydroxysteroid dehydrogenase/isomerase family	V
OG0000019	FUN_004046-T1	GCA_021019025.annotations	3-beta hydroxysteroid dehydrogenase/isomerase family	V
OG0000019	FUN_002730-T1	GCA_021654155.annotations	3-beta hydroxysteroid dehydrogenase/isomerase family	V
OG0000019	FUN_005319-T1	GCA_022984785.annotations	3-beta hydroxysteroid dehydrogenase/isomerase family	V
OG0000019	FUN_002369-T1	GCA_023628275.annotations	3-beta hydroxysteroid dehydrogenase/isomerase family	V
OG0000019	FUN_006749-T1	GCA_023968905.annotations	3-beta hydroxysteroid dehydrogenase/isomerase family	V
OG0000019	FUN_004957-T1	GCA_024220415.annotations	3-beta hydroxysteroid dehydrogenase/isomerase family	V
OG0000019	FUN_005260-T1	GCA_024713535.annotations	3-beta hydroxysteroid dehydrogenase/isomerase family	V
OG0000019	FUN_003866-T1	GCA_024734855.annotations	3-beta hydroxysteroid dehydrogenase/isomerase family	V
OG0000019	FUN_002944-T1	GCA_025502725.annotations	3-beta hydroxysteroid dehydrogenase/isomerase family	V
OG0000019	FUN_003712-T1	GCA_025502745.annotations	3-beta hydroxysteroid dehydrogenase/isomerase family	V
OG0000019	FUN_003080-T1	GCA_025502865.annotations	3-beta hydroxysteroid dehydrogenase/isomerase family	V
OG0000019	FUN_002496-T1	GCA_025502885.annotations	3-beta hydroxysteroid dehydrogenase/isomerase family	V
OG0000019	FUN_002433-T1	GCA_025502915.annotations	3-beta hydroxysteroid dehydrogenase/isomerase family	V
OG0000019	FUN_002342-T1	GCA_028828615.annotations	3-beta hydroxysteroid dehydrogenase/isomerase family	V
OG0000019	FUN_006711-T1	GCA_029694785.annotations	3-beta hydroxysteroid dehydrogenase/isomerase family	V
OG0000019	FUN_002989-T1	GCA_029873615.annotations	3-beta hydroxysteroid dehydrogenase/isomerase family	V
OG0000019	FUN_000524-T1	GCA_030562985.annotations	3-beta hydroxysteroid dehydrogenase/isomerase family	V
OG0000019	FUN_005221-T1	GCA_030563445.annotations	3-beta hydroxysteroid dehydrogenase/isomerase family	V
OG0000019	FUN_002494-T1	GCA_030569435.annotations	3-beta hydroxysteroid dehydrogenase/isomerase family	V
OG0000019	FUN_002247-T1	GCA_030572615.annotations	3-beta hydroxysteroid dehydrogenase/isomerase family	V
OG0000019	FUN_002427-T1	GCA_030572615.annotations	3-beta hydroxysteroid dehydrogenase/isomerase family	V
OG0000019	FUN_005403-T1	GCA_030572615.annotations	3-beta hydroxysteroid dehydrogenase/isomerase family	V
OG0000019	FUN_005831-T1	GCA_030572615.annotations	3-beta hydroxysteroid dehydrogenase/isomerase family	V
OG0000019	FUN_006091-T1	GCA_030573015.annotations	3-beta hydroxysteroid dehydrogenase/isomerase family	V
OG0000019	FUN_005206-T1	GCA_030867695.annotations	3-beta hydroxysteroid dehydrogenase/isomerase family	V
OG0000019	FUN_005011-T1	GCA_030983975.annotations	3-beta hydroxysteroid dehydrogenase/isomerase family	V
OG0000019	FUN_005360-T1	GCA_034406715.annotations	3-beta hydroxysteroid dehydrogenase/isomerase family	V
OG0000019	FUN_006781-T1	GCA_034509285.annotations	3-beta hydroxysteroid dehydrogenase/isomerase family	V
OG0000019	FUN_004627-T1	GCA_035220585.annotations	3-beta hydroxysteroid dehydrogenase/isomerase family	V
OG0000019	FUN_006622-T1	GCA_036244875.annotations	3-beta hydroxysteroid dehydrogenase/isomerase family	V
OG0000019	FUN_004542-T1	GCA_036320835.annotations	3-beta hydroxysteroid dehydrogenase/isomerase family	V
OG0000019	FUN_006372-T1	GCA_037974285.annotations	3-beta hydroxysteroid dehydrogenase/isomerase family	V
OG0000019	FUN_005351-T1	GCA_041438225.annotations	3-beta hydroxysteroid dehydrogenase/isomerase family	V
OG0000019	FUN_004697-T1	GCA_947670415.annotations	3-beta hydroxysteroid dehydrogenase/isomerase family	V
OG0000019	FUN_005459-T1	F159.annotations	Alpha-1,3-mannosyltransferase	M
OG0000019	FUN_001549-T1	F318.annotations	Belongs to the actin family	Z
OG0000019	FUN_001586-T1	F159.annotations	Belongs to the major facilitator superfamily. Sugar transporter (TC 2.A.1.1) family	P
OG0000019	FUN_001587-T1	F159.annotations	Belongs to the major facilitator superfamily. Sugar transporter (TC 2.A.1.1) family	P
OG0000019	FUN_004005-T1	F318.annotations	Belongs to the peptidase C19 family	O
OG0000019	FUN_004622-T1	F318.annotations	Belongs to the peptidase M18 family	E
OG0000019	FUN_005714-T1	F318.annotations	Belongs to the peptidase M18 family	E
OG0000019	FUN_005913-T1	F318.annotations	Belongs to the peptidase M18 family	E
OG0000019	FUN_005974-T1	F318.annotations	Belongs to the peptidase M18 family	E
OG0000019	FUN_001252-T1	F318.annotations	Belongs to the protein kinase superfamily	DKL
OG0000019	FUN_005473-T1	F486.annotations	Candida DB at Institut Pasteur	V
OG0000019	FUN_005442-T1	F518.annotations	Candida DB at Institut Pasteur	V
OG0000019	FUN_005386-T1	F567.annotations	Candida DB at Institut Pasteur	V
OG0000019	FUN_001941-T1	F57.annotations	Candida DB at Institut Pasteur	V
OG0000019	FUN_001855-T1	GCA_000026945.annotations	Candida DB at Institut Pasteur	V
OG0000019	FUN_004738-T1	GCA_000026945.annotations	Candida DB at Institut Pasteur	V
OG0000019	FUN_002119-T1	GCA_001664035.annotations	Candida DB at Institut Pasteur	V
OG0000019	FUN_004320-T1	GCA_002073855.annotations	Candida DB at Institut Pasteur	V
OG0000019	FUN_002344-T1	GCA_002893735.annotations	Candida DB at Institut Pasteur	V
OG0000019	FUN_004045-T1	GCA_005890685.annotations	Candida DB at Institut Pasteur	V
OG0000019	FUN_000425-T1	GCA_005890705.annotations	Candida DB at Institut Pasteur	V
OG0000019	FUN_004717-T1	GCA_005890765.annotations	Candida DB at Institut Pasteur	V
OG0000019	FUN_004905-T1	GCA_005890775.annotations	Candida DB at Institut Pasteur	V
OG0000019	FUN_004568-T1	GCA_014049485.annotations	Candida DB at Institut Pasteur	V
OG0000019	FUN_000677-T1	GCA_017315405.annotations	Candida DB at Institut Pasteur	V
OG0000019	FUN_000777-T1	GCA_017315405.annotations	Candida DB at Institut Pasteur	V
OG0000019	FUN_000797-T1	GCA_017315405.annotations	Candida DB at Institut Pasteur	V
OG0000019	FUN_004269-T1	GCA_019285895.annotations	Candida DB at Institut Pasteur	V
OG0000019	FUN_003730-T1	GCA_019359905.annotations	Candida DB at Institut Pasteur	V
OG0000019	FUN_004287-T1	GCA_021018955.annotations	Candida DB at Institut Pasteur	V
OG0000019	FUN_004724-T1	GCA_021018955.annotations	Candida DB at Institut Pasteur	V
OG0000019	FUN_000527-T1	GCA_021019025.annotations	Candida DB at Institut Pasteur	V
OG0000019	FUN_000567-T1	GCA_021019025.annotations	Candida DB at Institut Pasteur	V
OG0000019	FUN_000589-T1	GCA_021019025.annotations	Candida DB at Institut Pasteur	V
OG0000019	FUN_004752-T1	GCA_022984785.annotations	Candida DB at Institut Pasteur	V
OG0000019	FUN_004771-T1	GCA_022984785.annotations	Candida DB at Institut Pasteur	V
OG0000019	FUN_005760-T1	GCA_022984785.annotations	Candida DB at Institut Pasteur	V
OG0000019	FUN_000674-T1	GCA_024220415.annotations	Candida DB at Institut Pasteur	V
OG0000019	FUN_000770-T1	GCA_024220415.annotations	Candida DB at Institut Pasteur	V
OG0000019	FUN_000789-T1	GCA_024220415.annotations	Candida DB at Institut Pasteur	V
OG0000019	FUN_003308-T1	GCA_030463115.annotations	Candida DB at Institut Pasteur	V
OG0000019	FUN_001326-T1	GCA_030555835.annotations	Candida DB at Institut Pasteur	V
OG0000019	FUN_002662-T1	GCA_030556055.annotations	Candida DB at Institut Pasteur	V
OG0000019	FUN_004976-T1	GCA_030556705.annotations	Candida DB at Institut Pasteur	V
OG0000019	FUN_005281-T1	GCA_030561745.annotations	Candida DB at Institut Pasteur	V
OG0000019	FUN_000661-T1	GCA_030561945.annotations	Candida DB at Institut Pasteur	V
OG0000019	FUN_004535-T1	GCA_030562525.annotations	Candida DB at Institut Pasteur	V
OG0000019	FUN_000015-T1	GCA_030562985.annotations	Candida DB at Institut Pasteur	V
OG0000019	FUN_001421-T1	GCA_030562985.annotations	Candida DB at Institut Pasteur	V
OG0000019	FUN_003588-T1	GCA_030562985.annotations	Candida DB at Institut Pasteur	V
OG0000019	FUN_006806-T1	GCA_030562985.annotations	Candida DB at Institut Pasteur	V
OG0000019	FUN_003504-T1	GCA_030569255.annotations	Candida DB at Institut Pasteur	V
OG0000019	FUN_004284-T1	GCA_030572615.annotations	Candida DB at Institut Pasteur	V
OG0000019	FUN_003962-T1	GCA_030572635.annotations	Candida DB at Institut Pasteur	V
OG0000019	FUN_004688-T1	GCA_030573015.annotations	Candida DB at Institut Pasteur	V
OG0000019	FUN_004689-T1	GCA_030573015.annotations	Candida DB at Institut Pasteur	V
OG0000019	FUN_001504-T1	GCA_030579135.annotations	Candida DB at Institut Pasteur	V
OG0000019	FUN_004647-T1	GCA_041438225.annotations	Candida DB at Institut Pasteur	V
OG0000019	FUN_002212-T1	GCA_947670415.annotations	Candida DB at Institut Pasteur	V
OG0000019	FUN_002959-T1	F159.annotations	Component of the cytosolic iron-sulfur (Fe-S) protein assembly (CIA) machinery. Required for the maturation of extramitochondrial Fe-S proteins. Part of an electron transfer chain functioning in an early step of cytosolic Fe-S biogenesis. Electrons are transferred to the Fe-S cluster from NADPH via the FAD- and FMN-containing protein TAH18. Has anti-apoptotic effects in the cell. Involved in nega…	S
OG0000019	FUN_005033-T1	GCA_004917435.annotations	Dihydroflavonol-4-reductase	V
OG0000019	FUN_003221-T1	GCA_004917615.annotations	Dihydroflavonol-4-reductase	V
OG0000019	FUN_001599-T1	GCA_015251385.annotations	Dihydroflavonol-4-reductase	V
OG0000019	FUN_006979-T1	GCA_022817825.annotations	Dihydroflavonol-4-reductase	V
OG0000019	FUN_004713-T1	GCA_028828615.annotations	Dihydroflavonol-4-reductase	V
OG0000019	FUN_006178-T1	GCA_029873615.annotations	Dihydroflavonol-4-reductase	V
OG0000019	FUN_001831-T1	GCA_036244875.annotations	Dihydroflavonol-4-reductase	V
OG0000019	FUN_005068-T1	GCA_000315875.annotations	dihydrokaempferol 4-reductase activity	GM
OG0000019	FUN_005070-T1	GCA_000315875.annotations	dihydrokaempferol 4-reductase activity	GM
OG0000019	FUN_001896-T1	GCA_014049585.annotations	dihydrokaempferol 4-reductase activity	GM
OG0000019	FUN_004279-T1	GCA_014049585.annotations	dihydrokaempferol 4-reductase activity	GM
OG0000019	FUN_004591-T1	GCA_016735785.annotations	dihydrokaempferol 4-reductase activity	GM
OG0000019	FUN_004856-T1	GCA_016735785.annotations	dihydrokaempferol 4-reductase activity	GM
OG0000019	FUN_005023-T1	GCA_017655625.annotations	dihydrokaempferol 4-reductase activity	GM
OG0000019	FUN_005466-T1	GCA_026650225.annotations	dihydrokaempferol 4-reductase activity	GM
OG0000019	FUN_005468-T1	GCA_026650225.annotations	dihydrokaempferol 4-reductase activity	GM
OG0000019	FUN_000027-T1	F159.annotations	DNA mismatch repair protein Mlh1 C-terminus	L
OG0000019	FUN_000486-T1	F224.annotations	Expressed protein	S
OG0000019	FUN_007251-T1	F224.annotations	Expressed protein	S
OG0000019	FUN_007309-T1	F224.annotations	Expressed protein	S
OG0000019	FUN_002731-T1	GCA_002156615.annotations	Flavonol reductase cinnamoyl-CoA reductase family	V
OG0000019	FUN_003474-T1	GCA_003401635.annotations	Flavonol reductase cinnamoyl-CoA reductase family	V
OG0000019	FUN_004487-T1	GCA_003401635.annotations	Flavonol reductase cinnamoyl-CoA reductase family	V
OG0000019	FUN_005808-T1	GCA_030556705.annotations	Flavonol reductase cinnamoyl-CoA reductase family	V
OG0000019	FUN_006076-T1	GCA_030563445.annotations	Flavonol reductase cinnamoyl-CoA reductase family	V
OG0000019	FUN_002399-T1	GCA_030569435.annotations	Flavonol reductase cinnamoyl-CoA reductase family	V
OG0000019	FUN_002249-T1	GCA_030572615.annotations	Flavonol reductase cinnamoyl-CoA reductase family	V
OG0000019	FUN_001442-T1	GCA_030573015.annotations	Flavonol reductase cinnamoyl-CoA reductase family	V
OG0000019	FUN_004637-T1	F291.annotations	GDP-mannose 4,6 dehydratase	V
OG0000019	FUN_005739-T1	F342.annotations	GDP-mannose 4,6 dehydratase	V
OG0000019	FUN_008624-T1	F462.annotations	GDP-mannose 4,6 dehydratase	V
OG0000019	FUN_000223-T1	F486.annotations	GDP-mannose 4,6 dehydratase	V
OG0000019	FUN_003369-T1	F518.annotations	GDP-mannose 4,6 dehydratase	V
OG0000019	FUN_004248-T1	F567.annotations	GDP-mannose 4,6 dehydratase	V
OG0000019	FUN_004991-T1	F586.annotations	GDP-mannose 4,6 dehydratase	V
OG0000019	FUN_005195-T1	F601.annotations	GDP-mannose 4,6 dehydratase	V
OG0000019	FUN_005982-T1	F625.annotations	GDP-mannose 4,6 dehydratase	V
OG0000019	FUN_000218-T1	F634.annotations	GDP-mannose 4,6 dehydratase	V
OG0000019	FUN_005934-T1	F669.annotations	GDP-mannose 4,6 dehydratase	V
OG0000019	FUN_005014-T1	F83.annotations	GDP-mannose 4,6 dehydratase	V
OG0000019	FUN_000822-T1	GCA_000026945.annotations	GDP-mannose 4,6 dehydratase	V
OG0000019	FUN_007179-T1	GCA_000294735.annotations	GDP-mannose 4,6 dehydratase	V
OG0000019	FUN_000690-T1	GCA_000315875.annotations	GDP-mannose 4,6 dehydratase	V
OG0000019	FUN_002482-T1	GCA_000344705.annotations	GDP-mannose 4,6 dehydratase	V
OG0000019	FUN_003176-T1	GCA_000344705.annotations	GDP-mannose 4,6 dehydratase	V
OG0000019	FUN_004093-T1	GCA_001664035.annotations	GDP-mannose 4,6 dehydratase	V
OG0000019	FUN_000768-T1	GCA_002073855.annotations	GDP-mannose 4,6 dehydratase	V
OG0000019	FUN_003656-T1	GCA_002073855.annotations	GDP-mannose 4,6 dehydratase	V
OG0000019	FUN_002735-T1	GCA_002156615.annotations	GDP-mannose 4,6 dehydratase	V
OG0000019	FUN_004373-T1	GCA_002893645.annotations	GDP-mannose 4,6 dehydratase	V
OG0000019	FUN_003124-T1	GCA_002893665.annotations	GDP-mannose 4,6 dehydratase	V
OG0000019	FUN_003642-T1	GCA_002893735.annotations	GDP-mannose 4,6 dehydratase	V
OG0000019	FUN_008498-T1	GCA_003336255.annotations	GDP-mannose 4,6 dehydratase	V
OG0000019	FUN_000246-T1	GCA_003401635.annotations	GDP-mannose 4,6 dehydratase	V
OG0000019	FUN_000186-T1	GCA_004217705.annotations	GDP-mannose 4,6 dehydratase	V
OG0000019	FUN_004185-T1	GCA_004917225.annotations	GDP-mannose 4,6 dehydratase	V
OG0000019	FUN_002592-T1	GCA_004917435.annotations	GDP-mannose 4,6 dehydratase	V
OG0000019	FUN_004273-T1	GCA_004917615.annotations	GDP-mannose 4,6 dehydratase	V
OG0000019	FUN_001093-T1	GCA_004918105.annotations	GDP-mannose 4,6 dehydratase	V
OG0000019	FUN_002600-T1	GCA_004918165.annotations	GDP-mannose 4,6 dehydratase	V
OG0000019	FUN_001308-T1	GCA_005890685.annotations	GDP-mannose 4,6 dehydratase	V
OG0000019	FUN_002353-T1	GCA_005890695.annotations	GDP-mannose 4,6 dehydratase	V
OG0000019	FUN_001642-T1	GCA_005890705.annotations	GDP-mannose 4,6 dehydratase	V
OG0000019	FUN_000815-T1	GCA_005890765.annotations	GDP-mannose 4,6 dehydratase	V
OG0000019	FUN_000813-T1	GCA_005890775.annotations	GDP-mannose 4,6 dehydratase	V
OG0000019	FUN_003736-T1	GCA_008065185.annotations	GDP-mannose 4,6 dehydratase	V
OG0000019	FUN_004533-T1	GCA_009756535.annotations	GDP-mannose 4,6 dehydratase	V
OG0000019	FUN_000220-T1	GCA_014049485.annotations	GDP-mannose 4,6 dehydratase	V
OG0000019	FUN_000561-T1	GCA_014049585.annotations	GDP-mannose 4,6 dehydratase	V
OG0000019	FUN_001485-T1	GCA_015251385.annotations	GDP-mannose 4,6 dehydratase	V
OG0000019	FUN_004777-T1	GCA_016735785.annotations	GDP-mannose 4,6 dehydratase	V
OG0000019	FUN_006069-T1	GCA_017165705.annotations	GDP-mannose 4,6 dehydratase	V
OG0000019	FUN_004103-T1	GCA_017315405.annotations	GDP-mannose 4,6 dehydratase	V
OG0000019	FUN_004282-T1	GCA_017315405.annotations	GDP-mannose 4,6 dehydratase	V
OG0000019	FUN_002586-T1	GCA_017580825.annotations	GDP-mannose 4,6 dehydratase	V
OG0000019	FUN_003261-T1	GCA_017655625.annotations	GDP-mannose 4,6 dehydratase	V
OG0000019	FUN_001206-T1	GCA_019285895.annotations	GDP-mannose 4,6 dehydratase	V
OG0000019	FUN_004019-T1	GCA_019285895.annotations	GDP-mannose 4,6 dehydratase	V
OG0000019	FUN_000792-T1	GCA_019359905.annotations	GDP-mannose 4,6 dehydratase	V
OG0000019	FUN_003517-T1	GCA_019677095.annotations	GDP-mannose 4,6 dehydratase	V
OG0000019	FUN_007757-T1	GCA_019925035.annotations	GDP-mannose 4,6 dehydratase	V
OG0000019	FUN_003048-T1	GCA_021018955.annotations	GDP-mannose 4,6 dehydratase	V
OG0000019	FUN_005086-T1	GCA_021018955.annotations	GDP-mannose 4,6 dehydratase	V
OG0000019	FUN_004527-T1	GCA_021019025.annotations	GDP-mannose 4,6 dehydratase	V
OG0000019	FUN_004625-T1	GCA_021019025.annotations	GDP-mannose 4,6 dehydratase	V
OG0000019	FUN_005671-T1	GCA_022575945.annotations	GDP-mannose 4,6 dehydratase	V
OG0000019	FUN_005675-T1	GCA_022575945.annotations	GDP-mannose 4,6 dehydratase	V
OG0000019	FUN_005676-T1	GCA_022575945.annotations	GDP-mannose 4,6 dehydratase	V
OG0000019	FUN_000685-T1	GCA_022984785.annotations	GDP-mannose 4,6 dehydratase	V
OG0000019	FUN_000853-T1	GCA_022984785.annotations	GDP-mannose 4,6 dehydratase	V
OG0000019	FUN_006040-T1	GCA_023079325.annotations	GDP-mannose 4,6 dehydratase	V
OG0000019	FUN_002899-T1	GCA_024220415.annotations	GDP-mannose 4,6 dehydratase	V
OG0000019	FUN_003071-T1	GCA_024220415.annotations	GDP-mannose 4,6 dehydratase	V
OG0000019	FUN_000708-T1	GCA_026650225.annotations	GDP-mannose 4,6 dehydratase	V
OG0000019	FUN_000949-T1	GCA_030463115.annotations	GDP-mannose 4,6 dehydratase	V
OG0000019	FUN_003851-T1	GCA_030555835.annotations	GDP-mannose 4,6 dehydratase	V
OG0000019	FUN_003313-T1	GCA_030556055.annotations	GDP-mannose 4,6 dehydratase	V
OG0000019	FUN_002562-T1	GCA_030556705.annotations	GDP-mannose 4,6 dehydratase	V
OG0000019	FUN_005113-T1	GCA_030561745.annotations	GDP-mannose 4,6 dehydratase	V
OG0000019	FUN_001438-T1	GCA_030561765.annotations	GDP-mannose 4,6 dehydratase	V
OG0000019	FUN_003973-T1	GCA_030561945.annotations	GDP-mannose 4,6 dehydratase	V
OG0000019	FUN_001108-T1	GCA_030562525.annotations	GDP-mannose 4,6 dehydratase	V
OG0000019	FUN_001318-T1	GCA_030562985.annotations	GDP-mannose 4,6 dehydratase	V
OG0000019	FUN_003340-T1	GCA_030562985.annotations	GDP-mannose 4,6 dehydratase	V
OG0000019	FUN_003441-T1	GCA_030563105.annotations	GDP-mannose 4,6 dehydratase	V
OG0000019	FUN_002824-T1	GCA_030563445.annotations	GDP-mannose 4,6 dehydratase	V
OG0000019	FUN_000777-T1	GCA_030566535.annotations	GDP-mannose 4,6 dehydratase	V
OG0000019	FUN_003295-T1	GCA_030568795.annotations	GDP-mannose 4,6 dehydratase	V
OG0000019	FUN_001556-T1	GCA_030569255.annotations	GDP-mannose 4,6 dehydratase	V
OG0000019	FUN_004669-T1	GCA_030569435.annotations	GDP-mannose 4,6 dehydratase	V
OG0000019	FUN_001490-T1	GCA_030572615.annotations	GDP-mannose 4,6 dehydratase	V
OG0000019	FUN_002910-T1	GCA_030572635.annotations	GDP-mannose 4,6 dehydratase	V
OG0000019	FUN_005647-T1	GCA_030573015.annotations	GDP-mannose 4,6 dehydratase	V
OG0000019	FUN_006651-T1	GCA_030573015.annotations	GDP-mannose 4,6 dehydratase	V
OG0000019	FUN_000746-T1	GCA_030579135.annotations	GDP-mannose 4,6 dehydratase	V
OG0000019	FUN_001956-T1	GCA_030582935.annotations	GDP-mannose 4,6 dehydratase	V
OG0000019	FUN_001975-T1	GCA_030583235.annotations	GDP-mannose 4,6 dehydratase	V
OG0000019	FUN_002793-T1	GCA_030583235.annotations	GDP-mannose 4,6 dehydratase	V
OG0000019	FUN_000070-T1	GCA_030674655.annotations	GDP-mannose 4,6 dehydratase	V
OG0000019	FUN_005833-T1	GCA_037040395.annotations	GDP-mannose 4,6 dehydratase	V
OG0000019	FUN_008748-T1	GCA_037042735.annotations	GDP-mannose 4,6 dehydratase	V
OG0000019	FUN_000798-T1	GCA_041438225.annotations	GDP-mannose 4,6 dehydratase	V
OG0000019	FUN_004779-T1	M022.annotations	GDP-mannose 4,6 dehydratase	V
OG0000019	FUN_005696-T1	M060.annotations	GDP-mannose 4,6 dehydratase	V
OG0000019	FUN_006645-T1	M088.annotations	GDP-mannose 4,6 dehydratase	V
OG0000019	FUN_002749-T1	F318.annotations	Haloacid dehalogenase-like hydrolase	G
OG0000019	FUN_003910-T1	F318.annotations	Haloacid dehalogenase-like hydrolase	G
OG0000019	FUN_002807-T1	F159.annotations	Histone-like transcription factor (CBF/NF-Y) and archaeal histone	K
OG0000019	FUN_004003-T1	F559.annotations	Male sterility protein	V
OG0000019	FUN_006407-T1	GCA_000988875.annotations	Male sterility protein	V
OG0000019	FUN_006822-T1	GCA_001542265.annotations	Male sterility protein	V
OG0000019	FUN_004210-T1	GCA_002806785.annotations	Male sterility protein	V
OG0000019	FUN_004074-T1	GCA_003055205.annotations	Male sterility protein	V
OG0000019	FUN_001599-T1	GCA_004143675.annotations	Male sterility protein	V
OG0000019	FUN_005619-T1	GCA_005059875.annotations	Male sterility protein	V
OG0000019	FUN_002938-T1	GCA_005387725.annotations	Male sterility protein	V
OG0000019	FUN_000625-T1	GCA_006352295.annotations	Male sterility protein	V
OG0000019	FUN_005524-T1	GCA_015501985.annotations	Male sterility protein	V
OG0000019	FUN_004553-T1	GCA_018687845.annotations	Male sterility protein	V
OG0000019	FUN_006104-T1	GCA_019059545.annotations	Male sterility protein	V
OG0000019	FUN_005105-T1	GCA_019671035.annotations	Male sterility protein	V
OG0000019	FUN_005126-T1	GCA_021654155.annotations	Male sterility protein	V
OG0000019	FUN_004970-T1	GCA_022817825.annotations	Male sterility protein	V
OG0000019	FUN_002879-T1	GCA_023628235.annotations	Male sterility protein	V
OG0000019	FUN_003284-T1	GCA_023628275.annotations	Male sterility protein	V
OG0000019	FUN_002694-T1	GCA_023968905.annotations	Male sterility protein	V
OG0000019	FUN_004437-T1	GCA_024184655.annotations	Male sterility protein	V
OG0000019	FUN_005052-T1	GCA_024713535.annotations	Male sterility protein	V
OG0000019	FUN_002663-T1	GCA_024734855.annotations	Male sterility protein	V
OG0000019	FUN_005234-T1	GCA_025502725.annotations	Male sterility protein	V
OG0000019	FUN_006203-T1	GCA_025502745.annotations	Male sterility protein	V
OG0000019	FUN_002106-T1	GCA_025502865.annotations	Male sterility protein	V
OG0000019	FUN_004967-T1	GCA_025502885.annotations	Male sterility protein	V
OG0000019	FUN_004794-T1	GCA_025502915.annotations	Male sterility protein	V
OG0000019	FUN_006096-T1	GCA_029694785.annotations	Male sterility protein	V
OG0000019	FUN_003595-T1	GCA_029873615.annotations	Male sterility protein	V
OG0000019	FUN_005491-T1	GCA_030867695.annotations	Male sterility protein	V
OG0000019	FUN_005997-T1	GCA_030983975.annotations	Male sterility protein	V
OG0000019	FUN_005998-T1	GCA_030983975.annotations	Male sterility protein	V
OG0000019	FUN_004789-T1	GCA_034406715.annotations	Male sterility protein	V
OG0000019	FUN_006223-T1	GCA_034509285.annotations	Male sterility protein	V
OG0000019	FUN_005623-T1	GCA_035220585.annotations	Male sterility protein	V
OG0000019	FUN_006178-T1	GCA_036244875.annotations	Male sterility protein	V
OG0000019	FUN_004723-T1	GCA_036320835.annotations	Male sterility protein	V
OG0000019	FUN_005975-T1	GCA_037974285.annotations	Male sterility protein	V
OG0000019	FUN_002283-T1	GCA_000344705.annotations	methylglyoxal reductase (NADPH-dependent) activity	V
OG0000019	FUN_005007-T1	GCA_017315405.annotations	methylglyoxal reductase (NADPH-dependent) activity	V
OG0000019	FUN_003167-T1	GCA_021018955.annotations	methylglyoxal reductase (NADPH-dependent) activity	V
OG0000019	FUN_004203-T1	GCA_021019025.annotations	methylglyoxal reductase (NADPH-dependent) activity	V
OG0000019	FUN_005137-T1	GCA_022984785.annotations	methylglyoxal reductase (NADPH-dependent) activity	V
OG0000019	FUN_004776-T1	GCA_024220415.annotations	methylglyoxal reductase (NADPH-dependent) activity	V
OG0000019	FUN_003319-T1	GCA_004217705.annotations	Nad dependent epimerase	V
OG0000019	FUN_002394-T1	GCA_000026945.annotations	NAD dependent epimerase/dehydratase family	V
OG0000019	FUN_002395-T1	GCA_000344705.annotations	NAD dependent epimerase/dehydratase family	V
OG0000019	FUN_000408-T1	GCA_005890685.annotations	NAD dependent epimerase/dehydratase family	V
OG0000019	FUN_001006-T1	GCA_005890695.annotations	NAD dependent epimerase/dehydratase family	V
OG0000019	FUN_003196-T1	GCA_005890705.annotations	NAD dependent epimerase/dehydratase family	V
OG0000019	FUN_001431-T1	GCA_005890765.annotations	NAD dependent epimerase/dehydratase family	V
OG0000019	FUN_002543-T1	GCA_005890775.annotations	NAD dependent epimerase/dehydratase family	V
OG0000019	FUN_005096-T1	GCA_014049485.annotations	NAD dependent epimerase/dehydratase family	V
OG0000019	FUN_002007-T1	GCA_017315405.annotations	NAD dependent epimerase/dehydratase family	V
OG0000019	FUN_004196-T1	GCA_021018955.annotations	NAD dependent epimerase/dehydratase family	V
OG0000019	FUN_003959-T1	GCA_021019025.annotations	NAD dependent epimerase/dehydratase family	V
OG0000019	FUN_001882-T1	GCA_022984785.annotations	NAD dependent epimerase/dehydratase family	V
OG0000019	FUN_001797-T1	GCA_024220415.annotations	NAD dependent epimerase/dehydratase family	V
OG0000019	FUN_001724-T1	GCA_030562985.annotations	NAD dependent epimerase/dehydratase family	V
OG0000019	FUN_001444-T1	GCA_030569255.annotations	NAD dependent epimerase/dehydratase family	V
OG0000019	FUN_001410-T1	GCA_041438225.annotations	NAD dependent epimerase/dehydratase family	V
OG0000019	FUN_000527-T1	GCA_947670415.annotations	NAD dependent epimerase/dehydratase family	V
OG0000019	FUN_000682-T1	F559.annotations	NAD(P)H-binding	V
OG0000019	FUN_007184-T1	GCA_000294735.annotations	NAD(P)H-binding	V
OG0000019	FUN_001116-T1	GCA_000988875.annotations	NAD(P)H-binding	V
OG0000019	FUN_001269-T1	GCA_000988875.annotations	NAD(P)H-binding	V
OG0000019	FUN_007856-T1	GCA_000988875.annotations	NAD(P)H-binding	V
OG0000019	FUN_000341-T1	GCA_001542265.annotations	NAD(P)H-binding	V
OG0000019	FUN_001464-T1	GCA_001542265.annotations	NAD(P)H-binding	V
OG0000019	FUN_001691-T1	GCA_001542265.annotations	NAD(P)H-binding	V
OG0000019	FUN_000251-T1	GCA_002806785.annotations	NAD(P)H-binding	V
OG0000019	FUN_000276-T1	GCA_003055205.annotations	NAD(P)H-binding	V
OG0000019	FUN_000194-T1	GCA_004143675.annotations	NAD(P)H-binding	V
OG0000019	FUN_002141-T1	GCA_005059875.annotations	NAD(P)H-binding	V
OG0000019	FUN_002639-T1	GCA_005387725.annotations	NAD(P)H-binding	V
OG0000019	FUN_002762-T1	GCA_005387725.annotations	NAD(P)H-binding	V
OG0000019	FUN_004980-T1	GCA_005387725.annotations	NAD(P)H-binding	V
OG0000019	FUN_003813-T1	GCA_006352295.annotations	NAD(P)H-binding	V
OG0000019	FUN_000486-T1	GCA_015501985.annotations	NAD(P)H-binding	V
OG0000019	FUN_000025-T1	GCA_018687845.annotations	NAD(P)H-binding	V
OG0000019	FUN_000759-T1	GCA_019059545.annotations	NAD(P)H-binding	V
OG0000019	FUN_000029-T1	GCA_019671035.annotations	NAD(P)H-binding	V
OG0000019	FUN_002483-T1	GCA_021654155.annotations	NAD(P)H-binding	V
OG0000019	FUN_000302-T1	GCA_022817825.annotations	NAD(P)H-binding	V
OG0000019	FUN_005550-T1	GCA_022817825.annotations	NAD(P)H-binding	V
OG0000019	FUN_001643-T1	GCA_023628235.annotations	NAD(P)H-binding	V
OG0000019	FUN_002517-T1	GCA_023628235.annotations	NAD(P)H-binding	V
OG0000019	FUN_002669-T1	GCA_023628235.annotations	NAD(P)H-binding	V
OG0000019	FUN_002888-T1	GCA_023628275.annotations	NAD(P)H-binding	V
OG0000019	FUN_003763-T1	GCA_023628275.annotations	NAD(P)H-binding	V
OG0000019	FUN_001172-T1	GCA_023968905.annotations	NAD(P)H-binding	V
OG0000019	FUN_003328-T1	GCA_023968905.annotations	NAD(P)H-binding	V
OG0000019	FUN_003557-T1	GCA_023968905.annotations	NAD(P)H-binding	V
OG0000019	FUN_002021-T1	GCA_024184655.annotations	NAD(P)H-binding	V
OG0000019	FUN_000267-T1	GCA_024713535.annotations	NAD(P)H-binding	V
OG0000019	FUN_000496-T1	GCA_024734855.annotations	NAD(P)H-binding	V
OG0000019	FUN_003058-T1	GCA_024734855.annotations	NAD(P)H-binding	V
OG0000019	FUN_003222-T1	GCA_024734855.annotations	NAD(P)H-binding	V
OG0000019	FUN_000079-T1	GCA_025502725.annotations	NAD(P)H-binding	V
OG0000019	FUN_000287-T1	GCA_025502745.annotations	NAD(P)H-binding	V
OG0000019	FUN_001836-T1	GCA_025502865.annotations	NAD(P)H-binding	V
OG0000019	FUN_000775-T1	GCA_025502885.annotations	NAD(P)H-binding	V
OG0000019	FUN_000587-T1	GCA_025502915.annotations	NAD(P)H-binding	V
OG0000019	FUN_000191-T1	GCA_028828615.annotations	NAD(P)H-binding	V
OG0000019	FUN_004696-T1	GCA_028828615.annotations	NAD(P)H-binding	V
OG0000019	FUN_000408-T1	GCA_029694785.annotations	NAD(P)H-binding	V
OG0000019	FUN_002617-T1	GCA_029694785.annotations	NAD(P)H-binding	V
OG0000019	FUN_002838-T1	GCA_029694785.annotations	NAD(P)H-binding	V
OG0000019	FUN_000334-T1	GCA_029873615.annotations	NAD(P)H-binding	V
OG0000019	FUN_007196-T1	GCA_029873615.annotations	NAD(P)H-binding	V
OG0000019	FUN_000232-T1	GCA_030867695.annotations	NAD(P)H-binding	V
OG0000019	FUN_007127-T1	GCA_030867695.annotations	NAD(P)H-binding	V
OG0000019	FUN_003389-T1	GCA_030983975.annotations	NAD(P)H-binding	V
OG0000019	FUN_000417-T1	GCA_034406715.annotations	NAD(P)H-binding	V
OG0000019	FUN_000348-T1	GCA_034509285.annotations	NAD(P)H-binding	V
OG0000019	FUN_002481-T1	GCA_034509285.annotations	NAD(P)H-binding	V
OG0000019	FUN_002708-T1	GCA_034509285.annotations	NAD(P)H-binding	V
OG0000019	FUN_001765-T1	GCA_035220585.annotations	NAD(P)H-binding	V
OG0000019	FUN_005718-T1	GCA_035220585.annotations	NAD(P)H-binding	V
OG0000019	FUN_006349-T1	GCA_035220585.annotations	NAD(P)H-binding	V
OG0000019	FUN_002069-T1	GCA_036244875.annotations	NAD(P)H-binding	V
OG0000019	FUN_004164-T1	GCA_036244875.annotations	NAD(P)H-binding	V
OG0000019	FUN_000097-T1	GCA_036320835.annotations	NAD(P)H-binding	V
OG0000019	FUN_005829-T1	GCA_037040395.annotations	NAD(P)H-binding	V
OG0000019	FUN_008744-T1	GCA_037042735.annotations	NAD(P)H-binding	V
OG0000019	FUN_000467-T1	GCA_037974285.annotations	NAD(P)H-binding	V
OG0000019	FUN_000022-T1	F486.annotations	NADPH-dependent methylglyoxal reductase	V
OG0000019	FUN_000425-T1	F486.annotations	NADPH-dependent methylglyoxal reductase	V
OG0000019	FUN_000723-T1	F486.annotations	NADPH-dependent methylglyoxal reductase	V
OG0000019	FUN_001911-T1	F486.annotations	NADPH-dependent methylglyoxal reductase	V
OG0000019	FUN_003910-T1	F486.annotations	NADPH-dependent methylglyoxal reductase	V
OG0000019	FUN_004093-T1	F486.annotations	NADPH-dependent methylglyoxal reductase	V
OG0000019	FUN_004800-T1	F486.annotations	NADPH-dependent methylglyoxal reductase	V
OG0000019	FUN_004931-T1	F486.annotations	NADPH-dependent methylglyoxal reductase	V
OG0000019	FUN_005241-T1	F486.annotations	NADPH-dependent methylglyoxal reductase	V
OG0000019	FUN_005333-T1	F486.annotations	NADPH-dependent methylglyoxal reductase	V
OG0000019	FUN_005403-T1	F486.annotations	NADPH-dependent methylglyoxal reductase	V
OG0000019	FUN_004995-T1	F518.annotations	NADPH-dependent methylglyoxal reductase	V
OG0000019	FUN_001756-T1	F567.annotations	NADPH-dependent methylglyoxal reductase	V
OG0000019	FUN_000022-T1	F634.annotations	NADPH-dependent methylglyoxal reductase	V
OG0000019	FUN_000420-T1	F634.annotations	NADPH-dependent methylglyoxal reductase	V
OG0000019	FUN_000720-T1	F634.annotations	NADPH-dependent methylglyoxal reductase	V
OG0000019	FUN_001890-T1	F634.annotations	NADPH-dependent methylglyoxal reductase	V
OG0000019	FUN_003852-T1	F634.annotations	NADPH-dependent methylglyoxal reductase	V
OG0000019	FUN_004034-T1	F634.annotations	NADPH-dependent methylglyoxal reductase	V
OG0000019	FUN_004744-T1	F634.annotations	NADPH-dependent methylglyoxal reductase	V
OG0000019	FUN_004877-T1	F634.annotations	NADPH-dependent methylglyoxal reductase	V
OG0000019	FUN_005189-T1	F634.annotations	NADPH-dependent methylglyoxal reductase	V
OG0000019	FUN_005280-T1	F634.annotations	NADPH-dependent methylglyoxal reductase	V
OG0000019	FUN_005348-T1	F634.annotations	NADPH-dependent methylglyoxal reductase	V
OG0000019	FUN_001877-T1	GCA_000026945.annotations	NADPH-dependent methylglyoxal reductase	V
OG0000019	FUN_005248-T1	GCA_000026945.annotations	NADPH-dependent methylglyoxal reductase	V
OG0000019	FUN_001736-T1	GCA_000315875.annotations	NADPH-dependent methylglyoxal reductase	V
OG0000019	FUN_001745-T1	GCA_000315875.annotations	NADPH-dependent methylglyoxal reductase	V
OG0000019	FUN_004224-T1	GCA_000315875.annotations	NADPH-dependent methylglyoxal reductase	V
OG0000019	FUN_004457-T1	GCA_000315875.annotations	NADPH-dependent methylglyoxal reductase	V
OG0000019	FUN_001048-T1	GCA_000344705.annotations	NADPH-dependent methylglyoxal reductase	V
OG0000019	FUN_001049-T1	GCA_000344705.annotations	NADPH-dependent methylglyoxal reductase	V
OG0000019	FUN_001284-T1	GCA_000344705.annotations	NADPH-dependent methylglyoxal reductase	V
OG0000019	FUN_003109-T1	GCA_000344705.annotations	NADPH-dependent methylglyoxal reductase	V
OG0000019	FUN_003237-T1	GCA_000344705.annotations	NADPH-dependent methylglyoxal reductase	V
OG0000019	FUN_004194-T1	GCA_000344705.annotations	NADPH-dependent methylglyoxal reductase	V
OG0000019	FUN_002169-T1	GCA_001664035.annotations	NADPH-dependent methylglyoxal reductase	V
OG0000019	FUN_002593-T1	GCA_001664035.annotations	NADPH-dependent methylglyoxal reductase	V
OG0000019	FUN_004260-T1	GCA_001664035.annotations	NADPH-dependent methylglyoxal reductase	V
OG0000019	FUN_000265-T1	GCA_002073855.annotations	NADPH-dependent methylglyoxal reductase	V
OG0000019	FUN_000957-T1	GCA_002073855.annotations	NADPH-dependent methylglyoxal reductase	V
OG0000019	FUN_002196-T1	GCA_002073855.annotations	NADPH-dependent methylglyoxal reductase	V
OG0000019	FUN_004656-T1	GCA_002073855.annotations	NADPH-dependent methylglyoxal reductase	V
OG0000019	FUN_004788-T1	GCA_002073855.annotations	NADPH-dependent methylglyoxal reductase	V
OG0000019	FUN_004605-T1	GCA_002893645.annotations	NADPH-dependent methylglyoxal reductase	V
OG0000019	FUN_002811-T1	GCA_002893665.annotations	NADPH-dependent methylglyoxal reductase	V
OG0000019	FUN_002345-T1	GCA_002893735.annotations	NADPH-dependent methylglyoxal reductase	V
OG0000019	FUN_000028-T1	GCA_003401635.annotations	NADPH-dependent methylglyoxal reductase	V
OG0000019	FUN_001738-T1	GCA_003401635.annotations	NADPH-dependent methylglyoxal reductase	V
OG0000019	FUN_002065-T1	GCA_003401635.annotations	NADPH-dependent methylglyoxal reductase	V
OG0000019	FUN_002870-T1	GCA_003401635.annotations	NADPH-dependent methylglyoxal reductase	V
OG0000019	FUN_004279-T1	GCA_003401635.annotations	NADPH-dependent methylglyoxal reductase	V
OG0000019	FUN_004407-T1	GCA_003401635.annotations	NADPH-dependent methylglyoxal reductase	V
OG0000019	FUN_004486-T1	GCA_003401635.annotations	NADPH-dependent methylglyoxal reductase	V
OG0000019	FUN_004631-T1	GCA_003401635.annotations	NADPH-dependent methylglyoxal reductase	V
OG0000019	FUN_000018-T1	GCA_004217705.annotations	NADPH-dependent methylglyoxal reductase	V
OG0000019	FUN_000295-T1	GCA_004217705.annotations	NADPH-dependent methylglyoxal reductase	V
OG0000019	FUN_002588-T1	GCA_004217705.annotations	NADPH-dependent methylglyoxal reductase	V
OG0000019	FUN_003885-T1	GCA_004217705.annotations	NADPH-dependent methylglyoxal reductase	V
OG0000019	FUN_004253-T1	GCA_004217705.annotations	NADPH-dependent methylglyoxal reductase	V
OG0000019	FUN_004309-T1	GCA_004217705.annotations	NADPH-dependent methylglyoxal reductase	V
OG0000019	FUN_004385-T1	GCA_004217705.annotations	NADPH-dependent methylglyoxal reductase	V
OG0000019	FUN_005212-T1	GCA_004217705.annotations	NADPH-dependent methylglyoxal reductase	V
OG0000019	FUN_005222-T1	GCA_005890685.annotations	NADPH-dependent methylglyoxal reductase	V
OG0000019	FUN_000569-T1	GCA_005890695.annotations	NADPH-dependent methylglyoxal reductase	V
OG0000019	FUN_004529-T1	GCA_005890695.annotations	NADPH-dependent methylglyoxal reductase	V
OG0000019	FUN_003433-T1	GCA_005890705.annotations	NADPH-dependent methylglyoxal reductase	V
OG0000019	FUN_002792-T1	GCA_005890765.annotations	NADPH-dependent methylglyoxal reductase	V
OG0000019	FUN_005226-T1	GCA_005890765.annotations	NADPH-dependent methylglyoxal reductase	V
OG0000019	FUN_001933-T1	GCA_005890775.annotations	NADPH-dependent methylglyoxal reductase	V
OG0000019	FUN_005879-T1	GCA_005890775.annotations	NADPH-dependent methylglyoxal reductase	V
OG0000019	FUN_002890-T1	GCA_008065185.annotations	NADPH-dependent methylglyoxal reductase	V
OG0000019	FUN_004333-T1	GCA_008065185.annotations	NADPH-dependent methylglyoxal reductase	V
OG0000019	FUN_004794-T1	GCA_008065185.annotations	NADPH-dependent methylglyoxal reductase	V
OG0000019	FUN_002571-T1	GCA_009756535.annotations	NADPH-dependent methylglyoxal reductase	V
OG0000019	FUN_002572-T1	GCA_009756535.annotations	NADPH-dependent methylglyoxal reductase	V
OG0000019	FUN_002573-T1	GCA_009756535.annotations	NADPH-dependent methylglyoxal reductase	V
OG0000019	FUN_002574-T1	GCA_009756535.annotations	NADPH-dependent methylglyoxal reductase	V
OG0000019	FUN_002575-T1	GCA_009756535.annotations	NADPH-dependent methylglyoxal reductase	V
OG0000019	FUN_002119-T1	GCA_014049485.annotations	NADPH-dependent methylglyoxal reductase	V
OG0000019	FUN_002683-T1	GCA_014049485.annotations	NADPH-dependent methylglyoxal reductase	V
OG0000019	FUN_001878-T1	GCA_014049585.annotations	NADPH-dependent methylglyoxal reductase	V
OG0000019	FUN_001889-T1	GCA_014049585.annotations	NADPH-dependent methylglyoxal reductase	V
OG0000019	FUN_002271-T1	GCA_014049585.annotations	NADPH-dependent methylglyoxal reductase	V
OG0000019	FUN_003742-T1	GCA_014049585.annotations	NADPH-dependent methylglyoxal reductase	V
OG0000019	FUN_004281-T1	GCA_014049585.annotations	NADPH-dependent methylglyoxal reductase	V
OG0000019	FUN_004921-T1	GCA_014049585.annotations	NADPH-dependent methylglyoxal reductase	V
OG0000019	FUN_002969-T1	GCA_016735785.annotations	NADPH-dependent methylglyoxal reductase	V
OG0000019	FUN_003461-T1	GCA_016735785.annotations	NADPH-dependent methylglyoxal reductase	V
OG0000019	FUN_004589-T1	GCA_016735785.annotations	NADPH-dependent methylglyoxal reductase	V
OG0000019	FUN_005048-T1	GCA_016735785.annotations	NADPH-dependent methylglyoxal reductase	V
OG0000019	FUN_005507-T1	GCA_016735785.annotations	NADPH-dependent methylglyoxal reductase	V
OG0000019	FUN_000779-T1	GCA_017315405.annotations	NADPH-dependent methylglyoxal reductase	V
OG0000019	FUN_005492-T1	GCA_017315405.annotations	NADPH-dependent methylglyoxal reductase	V
OG0000019	FUN_000666-T1	GCA_017655625.annotations	NADPH-dependent methylglyoxal reductase	V
OG0000019	FUN_000667-T1	GCA_017655625.annotations	NADPH-dependent methylglyoxal reductase	V
OG0000019	FUN_000675-T1	GCA_017655625.annotations	NADPH-dependent methylglyoxal reductase	V
OG0000019	FUN_001685-T1	GCA_017655625.annotations	NADPH-dependent methylglyoxal reductase	V
OG0000019	FUN_004636-T1	GCA_017655625.annotations	NADPH-dependent methylglyoxal reductase	V
OG0000019	FUN_001012-T1	GCA_019285895.annotations	NADPH-dependent methylglyoxal reductase	V
OG0000019	FUN_002492-T1	GCA_019285895.annotations	NADPH-dependent methylglyoxal reductase	V
OG0000019	FUN_003398-T1	GCA_019285895.annotations	NADPH-dependent methylglyoxal reductase	V
OG0000019	FUN_004685-T1	GCA_019285895.annotations	NADPH-dependent methylglyoxal reductase	V
OG0000019	FUN_004775-T1	GCA_019285895.annotations	NADPH-dependent methylglyoxal reductase	V
OG0000019	FUN_001857-T1	GCA_019359905.annotations	NADPH-dependent methylglyoxal reductase	V
OG0000019	FUN_004227-T1	GCA_019359905.annotations	NADPH-dependent methylglyoxal reductase	V
OG0000019	FUN_003841-T1	GCA_021018955.annotations	NADPH-dependent methylglyoxal reductase	V
OG0000019	FUN_004289-T1	GCA_021018955.annotations	NADPH-dependent methylglyoxal reductase	V
OG0000019	FUN_000569-T1	GCA_021019025.annotations	NADPH-dependent methylglyoxal reductase	V
OG0000019	FUN_004236-T1	GCA_021019025.annotations	NADPH-dependent methylglyoxal reductase	V
OG0000019	FUN_004548-T1	GCA_022984785.annotations	NADPH-dependent methylglyoxal reductase	V
OG0000019	FUN_004754-T1	GCA_022984785.annotations	NADPH-dependent methylglyoxal reductase	V
OG0000019	FUN_000772-T1	GCA_024220415.annotations	NADPH-dependent methylglyoxal reductase	V
OG0000019	FUN_003920-T1	GCA_024220415.annotations	NADPH-dependent methylglyoxal reductase	V
OG0000019	FUN_001802-T1	GCA_026650225.annotations	NADPH-dependent methylglyoxal reductase	V
OG0000019	FUN_001810-T1	GCA_026650225.annotations	NADPH-dependent methylglyoxal reductase	V
OG0000019	FUN_001812-T1	GCA_026650225.annotations	NADPH-dependent methylglyoxal reductase	V
OG0000019	FUN_002786-T1	GCA_026650225.annotations	NADPH-dependent methylglyoxal reductase	V
OG0000019	FUN_003690-T1	GCA_026650225.annotations	NADPH-dependent methylglyoxal reductase	V
OG0000019	FUN_001109-T1	GCA_030463115.annotations	NADPH-dependent methylglyoxal reductase	V
OG0000019	FUN_001776-T1	GCA_030463115.annotations	NADPH-dependent methylglyoxal reductase	V
OG0000019	FUN_000944-T1	GCA_030555835.annotations	NADPH-dependent methylglyoxal reductase	V
OG0000019	FUN_002809-T1	GCA_030555835.annotations	NADPH-dependent methylglyoxal reductase	V
OG0000019	FUN_003402-T1	GCA_030555835.annotations	NADPH-dependent methylglyoxal reductase	V
OG0000019	FUN_003364-T1	GCA_030556055.annotations	NADPH-dependent methylglyoxal reductase	V
OG0000019	FUN_003442-T1	GCA_030556055.annotations	NADPH-dependent methylglyoxal reductase	V
OG0000019	FUN_000386-T1	GCA_030556705.annotations	NADPH-dependent methylglyoxal reductase	V
OG0000019	FUN_000544-T1	GCA_030556705.annotations	NADPH-dependent methylglyoxal reductase	V
OG0000019	FUN_000743-T1	GCA_030556705.annotations	NADPH-dependent methylglyoxal reductase	V
OG0000019	FUN_002366-T1	GCA_030556705.annotations	NADPH-dependent methylglyoxal reductase	V
OG0000019	FUN_004567-T1	GCA_030556705.annotations	NADPH-dependent methylglyoxal reductase	V
OG0000019	FUN_004670-T1	GCA_030556705.annotations	NADPH-dependent methylglyoxal reductase	V
OG0000019	FUN_004765-T1	GCA_030556705.annotations	NADPH-dependent methylglyoxal reductase	V
OG0000019	FUN_005088-T1	GCA_030556705.annotations	NADPH-dependent methylglyoxal reductase	V
OG0000019	FUN_000117-T1	GCA_030561745.annotations	NADPH-dependent methylglyoxal reductase	V
OG0000019	FUN_000628-T1	GCA_030561745.annotations	NADPH-dependent methylglyoxal reductase	V
OG0000019	FUN_001628-T1	GCA_030561745.annotations	NADPH-dependent methylglyoxal reductase	V
OG0000019	FUN_001940-T1	GCA_030561745.annotations	NADPH-dependent methylglyoxal reductase	V
OG0000019	FUN_002286-T1	GCA_030561745.annotations	NADPH-dependent methylglyoxal reductase	V
OG0000019	FUN_002287-T1	GCA_030561745.annotations	NADPH-dependent methylglyoxal reductase	V
OG0000019	FUN_003699-T1	GCA_030561745.annotations	NADPH-dependent methylglyoxal reductase	V
OG0000019	FUN_005297-T1	GCA_030561745.annotations	NADPH-dependent methylglyoxal reductase	V
OG0000019	FUN_000886-T1	GCA_030561765.annotations	NADPH-dependent methylglyoxal reductase	V
OG0000019	FUN_001719-T1	GCA_030561765.annotations	NADPH-dependent methylglyoxal reductase	V
OG0000019	FUN_002486-T1	GCA_030561765.annotations	NADPH-dependent methylglyoxal reductase	V
OG0000019	FUN_004861-T1	GCA_030561765.annotations	NADPH-dependent methylglyoxal reductase	V
OG0000019	FUN_000359-T1	GCA_030561945.annotations	NADPH-dependent methylglyoxal reductase	V
OG0000019	FUN_002486-T1	GCA_030561945.annotations	NADPH-dependent methylglyoxal reductase	V
OG0000019	FUN_004018-T1	GCA_030561945.annotations	NADPH-dependent methylglyoxal reductase	V
OG0000019	FUN_004242-T1	GCA_030561945.annotations	NADPH-dependent methylglyoxal reductase	V
OG0000019	FUN_003032-T1	GCA_030562985.annotations	NADPH-dependent methylglyoxal reductase	V
OG0000019	FUN_003590-T1	GCA_030562985.annotations	NADPH-dependent methylglyoxal reductase	V
OG0000019	FUN_002387-T1	GCA_030563105.annotations	NADPH-dependent methylglyoxal reductase	V
OG0000019	FUN_003228-T1	GCA_030563105.annotations	NADPH-dependent methylglyoxal reductase	V
OG0000019	FUN_003929-T1	GCA_030563105.annotations	NADPH-dependent methylglyoxal reductase	V
OG0000019	FUN_004928-T1	GCA_030563105.annotations	NADPH-dependent methylglyoxal reductase	V
OG0000019	FUN_001704-T1	GCA_030563445.annotations	NADPH-dependent methylglyoxal reductase	V
OG0000019	FUN_003458-T1	GCA_030563445.annotations	NADPH-dependent methylglyoxal reductase	V
OG0000019	FUN_003962-T1	GCA_030563445.annotations	NADPH-dependent methylglyoxal reductase	V
OG0000019	FUN_004890-T1	GCA_030563445.annotations	NADPH-dependent methylglyoxal reductase	V
OG0000019	FUN_005053-T1	GCA_030563445.annotations	NADPH-dependent methylglyoxal reductase	V
OG0000019	FUN_005398-T1	GCA_030563445.annotations	NADPH-dependent methylglyoxal reductase	V
OG0000019	FUN_005467-T1	GCA_030563445.annotations	NADPH-dependent methylglyoxal reductase	V
OG0000019	FUN_005540-T1	GCA_030563445.annotations	NADPH-dependent methylglyoxal reductase	V
OG0000019	FUN_005589-T1	GCA_030563445.annotations	NADPH-dependent methylglyoxal reductase	V
OG0000019	FUN_005723-T1	GCA_030563445.annotations	NADPH-dependent methylglyoxal reductase	V
OG0000019	FUN_004501-T1	GCA_030566535.annotations	NADPH-dependent methylglyoxal reductase	V
OG0000019	FUN_003592-T1	GCA_030568795.annotations	NADPH-dependent methylglyoxal reductase	V
OG0000019	FUN_003502-T1	GCA_030569255.annotations	NADPH-dependent methylglyoxal reductase	V
OG0000019	FUN_002037-T1	GCA_030569435.annotations	NADPH-dependent methylglyoxal reductase	V
OG0000019	FUN_002252-T1	GCA_030569435.annotations	NADPH-dependent methylglyoxal reductase	V
OG0000019	FUN_002398-T1	GCA_030569435.annotations	NADPH-dependent methylglyoxal reductase	V
OG0000019	FUN_002495-T1	GCA_030569435.annotations	NADPH-dependent methylglyoxal reductase	V
OG0000019	FUN_002896-T1	GCA_030569435.annotations	NADPH-dependent methylglyoxal reductase	V
OG0000019	FUN_002898-T1	GCA_030569435.annotations	NADPH-dependent methylglyoxal reductase	V
OG0000019	FUN_002947-T1	GCA_030569435.annotations	NADPH-dependent methylglyoxal reductase	V
OG0000019	FUN_004382-T1	GCA_030569435.annotations	NADPH-dependent methylglyoxal reductase	V
OG0000019	FUN_005036-T1	GCA_030569435.annotations	NADPH-dependent methylglyoxal reductase	V
OG0000019	FUN_005115-T1	GCA_030569435.annotations	NADPH-dependent methylglyoxal reductase	V
OG0000019	FUN_001129-T1	GCA_030572615.annotations	NADPH-dependent methylglyoxal reductase	V
OG0000019	FUN_001322-T1	GCA_030572615.annotations	NADPH-dependent methylglyoxal reductase	V
OG0000019	FUN_002241-T1	GCA_030572615.annotations	NADPH-dependent methylglyoxal reductase	V
OG0000019	FUN_002336-T1	GCA_030572615.annotations	NADPH-dependent methylglyoxal reductase	V
OG0000019	FUN_003542-T1	GCA_030572615.annotations	NADPH-dependent methylglyoxal reductase	V
OG0000019	FUN_004283-T1	GCA_030572615.annotations	NADPH-dependent methylglyoxal reductase	V
OG0000019	FUN_000162-T1	GCA_030572635.annotations	NADPH-dependent methylglyoxal reductase	V
OG0000019	FUN_000901-T1	GCA_030572635.annotations	NADPH-dependent methylglyoxal reductase	V
OG0000019	FUN_001632-T1	GCA_030572635.annotations	NADPH-dependent methylglyoxal reductase	V
OG0000019	FUN_002229-T1	GCA_030572635.annotations	NADPH-dependent methylglyoxal reductase	V
OG0000019	FUN_003963-T1	GCA_030572635.annotations	NADPH-dependent methylglyoxal reductase	V
OG0000019	FUN_004248-T1	GCA_030572635.annotations	NADPH-dependent methylglyoxal reductase	V
OG0000019	FUN_000535-T1	GCA_030573015.annotations	NADPH-dependent methylglyoxal reductase	V
OG0000019	FUN_001440-T1	GCA_030573015.annotations	NADPH-dependent methylglyoxal reductase	V
OG0000019	FUN_001441-T1	GCA_030573015.annotations	NADPH-dependent methylglyoxal reductase	V
OG0000019	FUN_001929-T1	GCA_030573015.annotations	NADPH-dependent methylglyoxal reductase	V
OG0000019	FUN_002924-T1	GCA_030573015.annotations	NADPH-dependent methylglyoxal reductase	V
OG0000019	FUN_003285-T1	GCA_030573015.annotations	NADPH-dependent methylglyoxal reductase	V
OG0000019	FUN_003357-T1	GCA_030573015.annotations	NADPH-dependent methylglyoxal reductase	V
OG0000019	FUN_003458-T1	GCA_030573015.annotations	NADPH-dependent methylglyoxal reductase	V
OG0000019	FUN_004035-T1	GCA_030573015.annotations	NADPH-dependent methylglyoxal reductase	V
OG0000019	FUN_005259-T1	GCA_030573015.annotations	NADPH-dependent methylglyoxal reductase	V
OG0000019	FUN_006752-T1	GCA_030573015.annotations	NADPH-dependent methylglyoxal reductase	V
OG0000019	FUN_000208-T1	GCA_030579135.annotations	NADPH-dependent methylglyoxal reductase	V
OG0000019	FUN_004397-T1	GCA_030579135.annotations	NADPH-dependent methylglyoxal reductase	V
OG0000019	FUN_004398-T1	GCA_030579135.annotations	NADPH-dependent methylglyoxal reductase	V
OG0000019	FUN_001549-T1	GCA_030582935.annotations	NADPH-dependent methylglyoxal reductase	V
OG0000019	FUN_001550-T1	GCA_030582935.annotations	NADPH-dependent methylglyoxal reductase	V
OG0000019	FUN_001586-T1	GCA_030582935.annotations	NADPH-dependent methylglyoxal reductase	V
OG0000019	FUN_000432-T1	GCA_030583235.annotations	NADPH-dependent methylglyoxal reductase	V
OG0000019	FUN_001389-T1	GCA_030583235.annotations	NADPH-dependent methylglyoxal reductase	V
OG0000019	FUN_003356-T1	GCA_030583235.annotations	NADPH-dependent methylglyoxal reductase	V
OG0000019	FUN_004224-T1	GCA_030583235.annotations	NADPH-dependent methylglyoxal reductase	V
OG0000019	FUN_005054-T1	GCA_030583235.annotations	NADPH-dependent methylglyoxal reductase	V
OG0000019	FUN_005357-T1	GCA_030674655.annotations	NADPH-dependent methylglyoxal reductase	V
OG0000019	FUN_002757-T1	GCA_041438225.annotations	NADPH-dependent methylglyoxal reductase	V
OG0000019	FUN_005139-T1	GCA_041438225.annotations	NADPH-dependent methylglyoxal reductase	V
OG0000019	FUN_001403-T1	GCA_947670415.annotations	NADPH-dependent methylglyoxal reductase	V
OG0000019	FUN_002214-T1	GCA_947670415.annotations	NADPH-dependent methylglyoxal reductase	V
OG0000019	FUN_004986-T1	GCA_947670415.annotations	NADPH-dependent methylglyoxal reductase	V
OG0000019	FUN_005211-T1	F486.annotations	NmrA-like family	Q
OG0000019	FUN_005160-T1	F634.annotations	NmrA-like family	Q
OG0000019	FUN_001977-T1	GCA_001664035.annotations	NmrA-like family	Q
OG0000019	FUN_000837-T1	GCA_002893645.annotations	NmrA-like family	Q
OG0000019	FUN_004926-T1	GCA_002893665.annotations	NmrA-like family	Q
OG0000019	FUN_004245-T1	GCA_009756535.annotations	NmrA-like family	Q
OG0000019	FUN_003453-T1	GCA_030463115.annotations	NmrA-like family	Q
OG0000019	FUN_002708-T1	GCA_030556055.annotations	NmrA-like family	Q
OG0000019	FUN_003543-T1	GCA_030556705.annotations	NmrA-like family	Q
OG0000019	FUN_003142-T1	GCA_030569435.annotations	NmrA-like family	Q
OG0000019	FUN_003018-T1	F159.annotations	Peroxisome biogenesis factor 1, N-terminal	O
OG0000019	FUN_003254-T1	F159.annotations	Peroxisome biogenesis factor 1, N-terminal	O
OG0000019	FUN_000592-T1	GCA_001664035.annotations	Polysaccharide biosynthesis protein	V
OG0000019	FUN_004541-T1	GCA_030463115.annotations	Polysaccharide biosynthesis protein	V
OG0000019	FUN_000438-T1	GCA_030555835.annotations	Polysaccharide biosynthesis protein	V
OG0000019	FUN_000234-T1	GCA_030556055.annotations	Polysaccharide biosynthesis protein	V
OG0000019	FUN_001775-T1	GCA_000026945.annotations	potential oxidoreductase	V
OG0000019	FUN_001878-T1	GCA_000026945.annotations	potential oxidoreductase	V
OG0000019	FUN_001743-T1	GCA_000315875.annotations	potential oxidoreductase	V
OG0000019	FUN_000892-T1	GCA_000344705.annotations	potential oxidoreductase	V
OG0000019	FUN_001047-T1	GCA_000344705.annotations	potential oxidoreductase	V
OG0000019	FUN_003321-T1	GCA_000344705.annotations	potential oxidoreductase	V
OG0000019	FUN_004929-T1	GCA_000344705.annotations	potential oxidoreductase	V
OG0000019	FUN_001071-T1	GCA_001664035.annotations	potential oxidoreductase	V
OG0000019	FUN_003639-T1	GCA_005890685.annotations	potential oxidoreductase	V
OG0000019	FUN_001222-T1	GCA_005890695.annotations	potential oxidoreductase	V
OG0000019	FUN_004528-T1	GCA_005890695.annotations	potential oxidoreductase	V
OG0000019	FUN_004975-T1	GCA_005890705.annotations	potential oxidoreductase	V
OG0000019	FUN_002690-T1	GCA_005890765.annotations	potential oxidoreductase	V
OG0000019	FUN_002793-T1	GCA_005890765.annotations	potential oxidoreductase	V
OG0000019	FUN_001832-T1	GCA_005890775.annotations	potential oxidoreductase	V
OG0000019	FUN_001934-T1	GCA_005890775.annotations	potential oxidoreductase	V
OG0000019	FUN_002576-T1	GCA_009756535.annotations	potential oxidoreductase	V
OG0000019	FUN_002017-T1	GCA_014049485.annotations	potential oxidoreductase	V
OG0000019	FUN_002120-T1	GCA_014049485.annotations	potential oxidoreductase	V
OG0000019	FUN_001891-T1	GCA_014049585.annotations	potential oxidoreductase	V
OG0000019	FUN_004851-T1	GCA_016735785.annotations	potential oxidoreductase	V
OG0000019	FUN_000440-T1	GCA_017315405.annotations	potential oxidoreductase	V
OG0000019	FUN_000780-T1	GCA_017315405.annotations	potential oxidoreductase	V
OG0000019	FUN_005140-T1	GCA_017315405.annotations	potential oxidoreductase	V
OG0000019	FUN_000673-T1	GCA_017655625.annotations	potential oxidoreductase	V
OG0000019	FUN_001755-T1	GCA_019359905.annotations	potential oxidoreductase	V
OG0000019	FUN_001858-T1	GCA_019359905.annotations	potential oxidoreductase	V
OG0000019	FUN_000358-T1	GCA_021018955.annotations	potential oxidoreductase	V
OG0000019	FUN_004290-T1	GCA_021018955.annotations	potential oxidoreductase	V
OG0000019	FUN_004512-T1	GCA_021018955.annotations	potential oxidoreductase	V
OG0000019	FUN_005300-T1	GCA_021018955.annotations	potential oxidoreductase	V
OG0000019	FUN_005464-T1	GCA_021018955.annotations	potential oxidoreductase	V
OG0000019	FUN_005519-T1	GCA_021018955.annotations	potential oxidoreductase	V
OG0000019	FUN_000148-T1	GCA_021019025.annotations	potential oxidoreductase	V
OG0000019	FUN_000570-T1	GCA_021019025.annotations	potential oxidoreductase	V
OG0000019	FUN_003950-T1	GCA_021019025.annotations	potential oxidoreductase	V
OG0000019	FUN_005523-T1	GCA_021019025.annotations	potential oxidoreductase	V
OG0000019	FUN_005537-T1	GCA_021019025.annotations	potential oxidoreductase	V
OG0000019	FUN_003784-T1	GCA_022984785.annotations	potential oxidoreductase	V
OG0000019	FUN_003798-T1	GCA_022984785.annotations	potential oxidoreductase	V
OG0000019	FUN_004755-T1	GCA_022984785.annotations	potential oxidoreductase	V
OG0000019	FUN_005266-T1	GCA_022984785.annotations	potential oxidoreductase	V
OG0000019	FUN_000442-T1	GCA_024220415.annotations	potential oxidoreductase	V
OG0000019	FUN_000456-T1	GCA_024220415.annotations	potential oxidoreductase	V
OG0000019	FUN_000773-T1	GCA_024220415.annotations	potential oxidoreductase	V
OG0000019	FUN_004906-T1	GCA_024220415.annotations	potential oxidoreductase	V
OG0000019	FUN_001804-T1	GCA_026650225.annotations	potential oxidoreductase	V
OG0000019	FUN_000541-T1	GCA_030463115.annotations	potential oxidoreductase	V
OG0000019	FUN_003822-T1	GCA_030555835.annotations	potential oxidoreductase	V
OG0000019	FUN_002859-T1	GCA_030556055.annotations	potential oxidoreductase	V
OG0000019	FUN_000543-T1	GCA_030562985.annotations	potential oxidoreductase	V
OG0000019	FUN_003591-T1	GCA_030562985.annotations	potential oxidoreductase	V
OG0000019	FUN_004323-T1	GCA_030562985.annotations	potential oxidoreductase	V
OG0000019	FUN_006288-T1	GCA_030562985.annotations	potential oxidoreductase	V
OG0000019	FUN_004517-T1	GCA_030572615.annotations	potential oxidoreductase	V
OG0000019	FUN_003407-T1	GCA_030573015.annotations	potential oxidoreductase	V
OG0000019	FUN_005591-T1	GCA_030573015.annotations	potential oxidoreductase	V
OG0000019	FUN_003368-T1	GCA_030579135.annotations	potential oxidoreductase	V
OG0000019	FUN_002655-T1	GCA_041438225.annotations	potential oxidoreductase	V
OG0000019	FUN_002758-T1	GCA_041438225.annotations	potential oxidoreductase	V
OG0000019	FUN_004113-T1	GCA_947670415.annotations	potential oxidoreductase	V
OG0000019	FUN_002322-T1	F318.annotations	to Saccharomyces cerevisiae MVP1 (YMR004W)	U
OG0000019	FUN_001446-T1	F318.annotations	to Saccharomyces cerevisiae STF2 (YGR008C) and TMA10 (YLR327C)	S
OG0000019	FUN_002828-T1	F518.annotations	to uniprot Q12068 Saccharomyces cerevisiae YOL151W	V
OG0000019	FUN_003708-T1	F567.annotations	to uniprot Q12068 Saccharomyces cerevisiae YOL151W	V
OG0000019	FUN_004474-T1	GCA_004217705.annotations	to uniprot Q12068 Saccharomyces cerevisiae YOL151W	V
OG0000019	FUN_006817-T1	GCA_030573015.annotations	to uniprot Q12068 Saccharomyces cerevisiae YOL151W	V
OG0000019	FUN_000228-T1	F159.annotations	Translation initiation factor	J
OG0000019	FUN_006194-T1	F159.annotations	UDP-galactose transporter	P
OG0000019	FUN_006707-T1	F159.annotations	UDP-galactose transporter	P
OG0000019	FUN_006773-T1	F159.annotations	UDP-galactose transporter	P
OG0000019	FUN_006984-T1	F159.annotations	UDP-galactose transporter	P
OG0000019	FUN_004860-T1	F159.annotations	WD domain, G-beta repeat	A
OG0000019	FUN_005415-T1	F634.annotations	Yip1 domain	U
OG0000019	FUN_002966-T1	GCA_030572635.annotations	Yip1 domain	U

## Sheet: OG000455
Supplementary Table 8. Functions of the genes belonging to orthogroup OG000455, enriched in leaf-associated genomes.
Orthogroup	Gene	annotation file	Function	COG category
OG0000455	FUN_003001-T1	F159.annotations	-	-
OG0000455	FUN_000570-T1	F318.annotations	-	-
OG0000455	FUN_003352-T1	F318.annotations	AN1-like Zinc finger	S
OG0000455	FUN_002050-T1	F159.annotations	argininosuccinate synthase	E
OG0000455	FUN_002954-T1	F318.annotations	Belongs to the ABC transporter superfamily	Q
OG0000455	FUN_005700-T1	F159.annotations	Belongs to the ALG6 ALG8 glucosyltransferase family	G
OG0000455	FUN_006267-T1	F159.annotations	Belongs to the ALG6 ALG8 glucosyltransferase family	G
OG0000455	FUN_006268-T1	F159.annotations	Belongs to the ALG6 ALG8 glucosyltransferase family	G
OG0000455	FUN_006440-T1	F159.annotations	Belongs to the ALG6 ALG8 glucosyltransferase family	G
OG0000455	FUN_006727-T1	F159.annotations	Belongs to the ALG6 ALG8 glucosyltransferase family	G
OG0000455	FUN_006902-T1	F159.annotations	Belongs to the ALG6 ALG8 glucosyltransferase family	G
OG0000455	FUN_003540-T1	F318.annotations	Carboxy-terminal domain (CTD) phosphatase essential for dephosphorylation of the repeated C-terminal domain of the RNA polymerase II large subunit (Rpo21p)	K
OG0000455	FUN_004270-T1	F159.annotations	cell division	S
OG0000455	FUN_005456-T1	F159.annotations	Component of the Mediator complex, a coactivator involved in the regulated transcription of nearly all RNA polymerase II-dependent genes. Mediator functions as a bridge to convey information from gene-specific regulatory proteins to the basal RNA polymerase II transcription machinery. Mediator is recruited to promoters by direct interactions with regulatory proteins and serves as a scaffold for t…	K
OG0000455	FUN_004193-T1	F318.annotations	dihydrolipoyl dehydrogenase	C
OG0000455	FUN_004576-T1	F318.annotations	dihydrolipoyl dehydrogenase	C
OG0000455	FUN_005931-T1	F318.annotations	dihydrolipoyl dehydrogenase	C
OG0000455	FUN_000826-T1	F486.annotations	dihydrolipoyl dehydrogenase	C
OG0000455	FUN_001691-T1	F486.annotations	dihydrolipoyl dehydrogenase	C
OG0000455	FUN_001726-T1	F486.annotations	dihydrolipoyl dehydrogenase	C
OG0000455	FUN_002464-T1	F486.annotations	dihydrolipoyl dehydrogenase	C
OG0000455	FUN_003336-T1	F486.annotations	dihydrolipoyl dehydrogenase	C
OG0000455	FUN_004708-T1	F486.annotations	dihydrolipoyl dehydrogenase	C
OG0000455	FUN_004887-T1	F486.annotations	dihydrolipoyl dehydrogenase	C
OG0000455	FUN_005423-T1	F486.annotations	dihydrolipoyl dehydrogenase	C
OG0000455	FUN_000824-T1	F634.annotations	dihydrolipoyl dehydrogenase	C
OG0000455	FUN_001079-T1	F634.annotations	dihydrolipoyl dehydrogenase	C
OG0000455	FUN_001667-T1	F634.annotations	dihydrolipoyl dehydrogenase	C
OG0000455	FUN_001702-T1	F634.annotations	dihydrolipoyl dehydrogenase	C
OG0000455	FUN_002440-T1	F634.annotations	dihydrolipoyl dehydrogenase	C
OG0000455	FUN_004654-T1	F634.annotations	dihydrolipoyl dehydrogenase	C
OG0000455	FUN_004833-T1	F634.annotations	dihydrolipoyl dehydrogenase	C
OG0000455	FUN_005367-T1	F634.annotations	dihydrolipoyl dehydrogenase	C
OG0000455	FUN_001041-T1	GCA_001664035.annotations	dihydrolipoyl dehydrogenase	C
OG0000455	FUN_002913-T1	GCA_002073855.annotations	dihydrolipoyl dehydrogenase	C
OG0000455	FUN_000840-T1	GCA_003401635.annotations	dihydrolipoyl dehydrogenase	C
OG0000455	FUN_003797-T1	GCA_003401635.annotations	dihydrolipoyl dehydrogenase	C
OG0000455	FUN_004325-T1	GCA_003401635.annotations	dihydrolipoyl dehydrogenase	C
OG0000455	FUN_004404-T1	GCA_003401635.annotations	dihydrolipoyl dehydrogenase	C
OG0000455	FUN_000506-T1	GCA_004217705.annotations	dihydrolipoyl dehydrogenase	C
OG0000455	FUN_000816-T1	GCA_004217705.annotations	dihydrolipoyl dehydrogenase	C
OG0000455	FUN_002371-T1	GCA_004217705.annotations	dihydrolipoyl dehydrogenase	C
OG0000455	FUN_002625-T1	GCA_004217705.annotations	dihydrolipoyl dehydrogenase	C
OG0000455	FUN_002666-T1	GCA_004217705.annotations	dihydrolipoyl dehydrogenase	C
OG0000455	FUN_003058-T1	GCA_004217705.annotations	dihydrolipoyl dehydrogenase	C
OG0000455	FUN_003767-T1	GCA_004217705.annotations	dihydrolipoyl dehydrogenase	C
OG0000455	FUN_004382-T1	GCA_004217705.annotations	dihydrolipoyl dehydrogenase	C
OG0000455	FUN_005510-T1	GCA_004217705.annotations	dihydrolipoyl dehydrogenase	C
OG0000455	FUN_005511-T1	GCA_004217705.annotations	dihydrolipoyl dehydrogenase	C
OG0000455	FUN_000571-T1	GCA_030463115.annotations	dihydrolipoyl dehydrogenase	C
OG0000455	FUN_002712-T1	GCA_030555835.annotations	dihydrolipoyl dehydrogenase	C
OG0000455	FUN_003279-T1	GCA_030556055.annotations	dihydrolipoyl dehydrogenase	C
OG0000455	FUN_001143-T1	GCA_030556705.annotations	dihydrolipoyl dehydrogenase	C
OG0000455	FUN_001680-T1	GCA_030556705.annotations	dihydrolipoyl dehydrogenase	C
OG0000455	FUN_002069-T1	GCA_030556705.annotations	dihydrolipoyl dehydrogenase	C
OG0000455	FUN_003121-T1	GCA_030556705.annotations	dihydrolipoyl dehydrogenase	C
OG0000455	FUN_003756-T1	GCA_030556705.annotations	dihydrolipoyl dehydrogenase	C
OG0000455	FUN_005176-T1	GCA_030556705.annotations	dihydrolipoyl dehydrogenase	C
OG0000455	FUN_005304-T1	GCA_030556705.annotations	dihydrolipoyl dehydrogenase	C
OG0000455	FUN_005561-T1	GCA_030556705.annotations	dihydrolipoyl dehydrogenase	C
OG0000455	FUN_005562-T1	GCA_030556705.annotations	dihydrolipoyl dehydrogenase	C
OG0000455	FUN_000180-T1	GCA_030561745.annotations	dihydrolipoyl dehydrogenase	C
OG0000455	FUN_001133-T1	GCA_030561745.annotations	dihydrolipoyl dehydrogenase	C
OG0000455	FUN_001184-T1	GCA_030561745.annotations	dihydrolipoyl dehydrogenase	C
OG0000455	FUN_001893-T1	GCA_030561745.annotations	dihydrolipoyl dehydrogenase	C
OG0000455	FUN_001897-T1	GCA_030561745.annotations	dihydrolipoyl dehydrogenase	C
OG0000455	FUN_002081-T1	GCA_030561745.annotations	dihydrolipoyl dehydrogenase	C
OG0000455	FUN_002141-T1	GCA_030561745.annotations	dihydrolipoyl dehydrogenase	C
OG0000455	FUN_002955-T1	GCA_030561745.annotations	dihydrolipoyl dehydrogenase	C
OG0000455	FUN_004314-T1	GCA_030561745.annotations	dihydrolipoyl dehydrogenase	C
OG0000455	FUN_005392-T1	GCA_030561745.annotations	dihydrolipoyl dehydrogenase	C
OG0000455	FUN_000098-T1	GCA_030561945.annotations	dihydrolipoyl dehydrogenase	C
OG0000455	FUN_000524-T1	GCA_030563445.annotations	dihydrolipoyl dehydrogenase	C
OG0000455	FUN_001386-T1	GCA_030563445.annotations	dihydrolipoyl dehydrogenase	C
OG0000455	FUN_002194-T1	GCA_030563445.annotations	dihydrolipoyl dehydrogenase	C
OG0000455	FUN_002240-T1	GCA_030563445.annotations	dihydrolipoyl dehydrogenase	C
OG0000455	FUN_002241-T1	GCA_030563445.annotations	dihydrolipoyl dehydrogenase	C
OG0000455	FUN_002547-T1	GCA_030563445.annotations	dihydrolipoyl dehydrogenase	C
OG0000455	FUN_003359-T1	GCA_030563445.annotations	dihydrolipoyl dehydrogenase	C
OG0000455	FUN_003509-T1	GCA_030563445.annotations	dihydrolipoyl dehydrogenase	C
OG0000455	FUN_003942-T1	GCA_030563445.annotations	dihydrolipoyl dehydrogenase	C
OG0000455	FUN_003984-T1	GCA_030563445.annotations	dihydrolipoyl dehydrogenase	C
OG0000455	FUN_004528-T1	GCA_030563445.annotations	dihydrolipoyl dehydrogenase	C
OG0000455	FUN_004778-T1	GCA_030563445.annotations	dihydrolipoyl dehydrogenase	C
OG0000455	FUN_004779-T1	GCA_030563445.annotations	dihydrolipoyl dehydrogenase	C
OG0000455	FUN_004785-T1	GCA_030563445.annotations	dihydrolipoyl dehydrogenase	C
OG0000455	FUN_005090-T1	GCA_030563445.annotations	dihydrolipoyl dehydrogenase	C
OG0000455	FUN_005315-T1	GCA_030563445.annotations	dihydrolipoyl dehydrogenase	C
OG0000455	FUN_005316-T1	GCA_030563445.annotations	dihydrolipoyl dehydrogenase	C
OG0000455	FUN_005354-T1	GCA_030563445.annotations	dihydrolipoyl dehydrogenase	C
OG0000455	FUN_005355-T1	GCA_030563445.annotations	dihydrolipoyl dehydrogenase	C
OG0000455	FUN_005481-T1	GCA_030563445.annotations	dihydrolipoyl dehydrogenase	C
OG0000455	FUN_005623-T1	GCA_030563445.annotations	dihydrolipoyl dehydrogenase	C
OG0000455	FUN_005634-T1	GCA_030563445.annotations	dihydrolipoyl dehydrogenase	C
OG0000455	FUN_005643-T1	GCA_030563445.annotations	dihydrolipoyl dehydrogenase	C
OG0000455	FUN_005717-T1	GCA_030563445.annotations	dihydrolipoyl dehydrogenase	C
OG0000455	FUN_006066-T1	GCA_030563445.annotations	dihydrolipoyl dehydrogenase	C
OG0000455	FUN_000369-T1	GCA_030569435.annotations	dihydrolipoyl dehydrogenase	C
OG0000455	FUN_001131-T1	GCA_030569435.annotations	dihydrolipoyl dehydrogenase	C
OG0000455	FUN_001559-T1	GCA_030569435.annotations	dihydrolipoyl dehydrogenase	C
OG0000455	FUN_002039-T1	GCA_030569435.annotations	dihydrolipoyl dehydrogenase	C
OG0000455	FUN_002337-T1	GCA_030569435.annotations	dihydrolipoyl dehydrogenase	C
OG0000455	FUN_002453-T1	GCA_030569435.annotations	dihydrolipoyl dehydrogenase	C
OG0000455	FUN_002908-T1	GCA_030569435.annotations	dihydrolipoyl dehydrogenase	C
OG0000455	FUN_002909-T1	GCA_030569435.annotations	dihydrolipoyl dehydrogenase	C
OG0000455	FUN_003634-T1	GCA_030569435.annotations	dihydrolipoyl dehydrogenase	C
OG0000455	FUN_003841-T1	GCA_030569435.annotations	dihydrolipoyl dehydrogenase	C
OG0000455	FUN_004043-T1	GCA_030569435.annotations	dihydrolipoyl dehydrogenase	C
OG0000455	FUN_004171-T1	GCA_030569435.annotations	dihydrolipoyl dehydrogenase	C
OG0000455	FUN_004774-T1	GCA_030569435.annotations	dihydrolipoyl dehydrogenase	C
OG0000455	FUN_005487-T1	GCA_030569435.annotations	dihydrolipoyl dehydrogenase	C
OG0000455	FUN_000179-T1	GCA_030572615.annotations	dihydrolipoyl dehydrogenase	C
OG0000455	FUN_000331-T1	GCA_030572615.annotations	dihydrolipoyl dehydrogenase	C
OG0000455	FUN_000454-T1	GCA_030572615.annotations	dihydrolipoyl dehydrogenase	C
OG0000455	FUN_000695-T1	GCA_030572615.annotations	dihydrolipoyl dehydrogenase	C
OG0000455	FUN_000697-T1	GCA_030572615.annotations	dihydrolipoyl dehydrogenase	C
OG0000455	FUN_000698-T1	GCA_030572615.annotations	dihydrolipoyl dehydrogenase	C
OG0000455	FUN_000714-T1	GCA_030572615.annotations	dihydrolipoyl dehydrogenase	C
OG0000455	FUN_000785-T1	GCA_030572615.annotations	dihydrolipoyl dehydrogenase	C
OG0000455	FUN_000835-T1	GCA_030572615.annotations	dihydrolipoyl dehydrogenase	C
OG0000455	FUN_001160-T1	GCA_030572615.annotations	dihydrolipoyl dehydrogenase	C
OG0000455	FUN_001375-T1	GCA_030572615.annotations	dihydrolipoyl dehydrogenase	C
OG0000455	FUN_001376-T1	GCA_030572615.annotations	dihydrolipoyl dehydrogenase	C
OG0000455	FUN_001702-T1	GCA_030572615.annotations	dihydrolipoyl dehydrogenase	C
OG0000455	FUN_001704-T1	GCA_030572615.annotations	dihydrolipoyl dehydrogenase	C
OG0000455	FUN_001707-T1	GCA_030572615.annotations	dihydrolipoyl dehydrogenase	C
OG0000455	FUN_001744-T1	GCA_030572615.annotations	dihydrolipoyl dehydrogenase	C
OG0000455	FUN_001745-T1	GCA_030572615.annotations	dihydrolipoyl dehydrogenase	C
OG0000455	FUN_002339-T1	GCA_030572615.annotations	dihydrolipoyl dehydrogenase	C
OG0000455	FUN_002340-T1	GCA_030572615.annotations	dihydrolipoyl dehydrogenase	C
OG0000455	FUN_002823-T1	GCA_030572615.annotations	dihydrolipoyl dehydrogenase	C
OG0000455	FUN_003546-T1	GCA_030572615.annotations	dihydrolipoyl dehydrogenase	C
OG0000455	FUN_004275-T1	GCA_030572615.annotations	dihydrolipoyl dehydrogenase	C
OG0000455	FUN_004662-T1	GCA_030572615.annotations	dihydrolipoyl dehydrogenase	C
OG0000455	FUN_004767-T1	GCA_030572615.annotations	dihydrolipoyl dehydrogenase	C
OG0000455	FUN_005457-T1	GCA_030572615.annotations	dihydrolipoyl dehydrogenase	C
OG0000455	FUN_006062-T1	GCA_030572615.annotations	dihydrolipoyl dehydrogenase	C
OG0000455	FUN_006065-T1	GCA_030572615.annotations	dihydrolipoyl dehydrogenase	C
OG0000455	FUN_006083-T1	GCA_030572615.annotations	dihydrolipoyl dehydrogenase	C
OG0000455	FUN_006241-T1	GCA_030572615.annotations	dihydrolipoyl dehydrogenase	C
OG0000455	FUN_006516-T1	GCA_030572615.annotations	dihydrolipoyl dehydrogenase	C
OG0000455	FUN_004291-T1	GCA_030572635.annotations	dihydrolipoyl dehydrogenase	C
OG0000455	FUN_001522-T1	GCA_030573015.annotations	dihydrolipoyl dehydrogenase	C
OG0000455	FUN_001596-T1	GCA_030573015.annotations	dihydrolipoyl dehydrogenase	C
OG0000455	FUN_001603-T1	GCA_030573015.annotations	dihydrolipoyl dehydrogenase	C
OG0000455	FUN_001847-T1	GCA_030573015.annotations	dihydrolipoyl dehydrogenase	C
OG0000455	FUN_002949-T1	GCA_030573015.annotations	dihydrolipoyl dehydrogenase	C
OG0000455	FUN_003089-T1	GCA_030573015.annotations	dihydrolipoyl dehydrogenase	C
OG0000455	FUN_003090-T1	GCA_030573015.annotations	dihydrolipoyl dehydrogenase	C
OG0000455	FUN_003359-T1	GCA_030573015.annotations	dihydrolipoyl dehydrogenase	C
OG0000455	FUN_003900-T1	GCA_030573015.annotations	dihydrolipoyl dehydrogenase	C
OG0000455	FUN_004238-T1	GCA_030573015.annotations	dihydrolipoyl dehydrogenase	C
OG0000455	FUN_004382-T1	GCA_030573015.annotations	dihydrolipoyl dehydrogenase	C
OG0000455	FUN_004452-T1	GCA_030573015.annotations	dihydrolipoyl dehydrogenase	C
OG0000455	FUN_004460-T1	GCA_030573015.annotations	dihydrolipoyl dehydrogenase	C
OG0000455	FUN_005124-T1	GCA_030573015.annotations	dihydrolipoyl dehydrogenase	C
OG0000455	FUN_005935-T1	GCA_030573015.annotations	dihydrolipoyl dehydrogenase	C
OG0000455	FUN_006422-T1	GCA_030573015.annotations	dihydrolipoyl dehydrogenase	C
OG0000455	FUN_006570-T1	GCA_030573015.annotations	dihydrolipoyl dehydrogenase	C
OG0000455	FUN_000099-T1	GCA_030583235.annotations	dihydrolipoyl dehydrogenase	C
OG0000455	FUN_000100-T1	GCA_030583235.annotations	dihydrolipoyl dehydrogenase	C
OG0000455	FUN_000652-T1	GCA_030583235.annotations	dihydrolipoyl dehydrogenase	C
OG0000455	FUN_000719-T1	GCA_030583235.annotations	dihydrolipoyl dehydrogenase	C
OG0000455	FUN_001192-T1	GCA_030583235.annotations	dihydrolipoyl dehydrogenase	C
OG0000455	FUN_002302-T1	GCA_030583235.annotations	dihydrolipoyl dehydrogenase	C
OG0000455	FUN_003527-T1	GCA_030583235.annotations	dihydrolipoyl dehydrogenase	C
OG0000455	FUN_004709-T1	GCA_030583235.annotations	dihydrolipoyl dehydrogenase	C
OG0000455	FUN_000904-T1	F318.annotations	Dolichol phosphate-mannose biosynthesis regulatory protein (DPM2)	O
OG0000455	FUN_004423-T1	F159.annotations	GTPase activating factor for Rsr1p Bud1p required for both axial and bipolar budding patterns	T
OG0000455	FUN_004474-T1	F159.annotations	GTPase activating factor for Rsr1p Bud1p required for both axial and bipolar budding patterns	T
OG0000455	FUN_000374-T1	F159.annotations	Involved in pre-mRNA splicing and cell cycle progression. Required for the spliceosome assembly and initiation of the DNA replication (By similarity)	A
OG0000455	FUN_001587-T1	F318.annotations	Las17-binding protein actin regulator	S
OG0000455	FUN_001664-T1	F318.annotations	Nucleolar essential protein 1	J
OG0000455	FUN_002687-T1	F159.annotations	Peroxisomal biogenesis factor 11 (PEX11)	U
OG0000455	FUN_000373-T1	F159.annotations	Pfam:Methyltransf_26	J
OG0000455	FUN_004008-T1	F318.annotations	Phosducin	T
OG0000455	FUN_003351-T1	F318.annotations	Phosphate acyltransferases	I
OG0000455	FUN_002043-T1	F318.annotations	PRP38 family	S
OG0000455	FUN_000347-T1	F159.annotations	Ribonuclease III family	A
OG0000455	FUN_004065-T1	F159.annotations	RNA recognition motif	A
OG0000455	FUN_002953-T1	F318.annotations	RNA-binding protein that binds specific mRNAs including the ASH1 mRNA, coding for a repressor of the HO endonuclease. Part of the mRNA localization machinery that restricts accumulation of certain proteins to the bud and in the daughter cell	U
OG0000455	FUN_005592-T1	F159.annotations	Saccharomyces cerevisiae YML020w	S
OG0000455	FUN_002886-T1	F318.annotations	to Saccharomyces cerevisiae GLE1 (YDL207W)	A
OG0000455	FUN_002887-T1	F318.annotations	to Saccharomyces cerevisiae PDS5 (YMR076C)	D
OG0000455	FUN_001630-T1	F318.annotations	Transaldolase is important for the balance of metabolites in the pentose-phosphate pathway	H
OG0000455	FUN_003541-T1	F318.annotations	Transcription factor TFIID complex subunit 8 C-term	K
OG0000455	FUN_002686-T1	F159.annotations	Vacuolar import and degradation protein	U

## Sheet: OG000270
Supplementary Table 8. Functions of the genes belonging to orthogroup OG000270, enriched in leaf-associated genomes.
Orthogroup	Gene	annotation file	Function	COG category
OG0000270	FUN_000151-T1	GCA_000026945.annotations	histone binding	D
OG0000270	FUN_000557-T1	GCA_000026945.annotations	histone binding	D
OG0000270	FUN_001676-T1	GCA_000026945.annotations	histone binding	D
OG0000270	FUN_001698-T1	GCA_000026945.annotations	histone binding	D
OG0000270	FUN_002772-T1	GCA_000026945.annotations	histone binding	D
OG0000270	FUN_003067-T1	GCA_000026945.annotations	histone binding	D
OG0000270	FUN_003242-T1	GCA_000026945.annotations	histone binding	D
OG0000270	FUN_004542-T1	GCA_000026945.annotations	histone binding	D
OG0000270	FUN_004770-T1	GCA_000026945.annotations	histone binding	D
OG0000270	FUN_004771-T1	GCA_000026945.annotations	histone binding	D
OG0000270	FUN_004863-T1	GCA_000026945.annotations	histone binding	D
OG0000270	FUN_005206-T1	GCA_000026945.annotations	histone binding	D
OG0000270	FUN_005241-T1	GCA_000026945.annotations	histone binding	D
OG0000270	FUN_005641-T1	GCA_000026945.annotations	histone binding	D
OG0000270	FUN_005669-T1	GCA_000026945.annotations	histone binding	D
OG0000270	FUN_005670-T1	GCA_000026945.annotations	histone binding	D
OG0000270	FUN_005671-T1	GCA_000026945.annotations	histone binding	D
OG0000270	FUN_005684-T1	GCA_000026945.annotations	histone binding	D
OG0000270	FUN_005694-T1	GCA_000026945.annotations	histone binding	D
OG0000270	FUN_002490-T1	GCA_000344705.annotations	histone binding	D
OG0000270	FUN_000650-T1	GCA_005890685.annotations	histone binding	D
OG0000270	FUN_000652-T1	GCA_005890685.annotations	histone binding	D
OG0000270	FUN_000833-T1	GCA_005890685.annotations	histone binding	D
OG0000270	FUN_001392-T1	GCA_005890685.annotations	histone binding	D
OG0000270	FUN_001396-T1	GCA_005890685.annotations	cell adhesion involved in heart morphogenesis	T
OG0000270	FUN_001397-T1	GCA_005890685.annotations	histone binding	D
OG0000270	FUN_002085-T1	GCA_005890685.annotations	histone binding	D
OG0000270	FUN_002112-T1	GCA_005890685.annotations	histone binding	D
OG0000270	FUN_002113-T1	GCA_005890685.annotations	histone binding	D
OG0000270	FUN_002174-T1	GCA_005890685.annotations	histone binding	D
OG0000270	FUN_002208-T1	GCA_005890685.annotations	histone binding	D
OG0000270	FUN_003527-T1	GCA_005890685.annotations	histone binding	D
OG0000270	FUN_003712-T1	GCA_005890685.annotations	histone binding	D
OG0000270	FUN_003713-T1	GCA_005890685.annotations	histone binding	D
OG0000270	FUN_003737-T1	GCA_005890685.annotations	histone binding	D
OG0000270	FUN_003763-T1	GCA_005890685.annotations	histone binding	D
OG0000270	FUN_003773-T1	GCA_005890685.annotations	histone binding	D
OG0000270	FUN_003784-T1	GCA_005890685.annotations	histone binding	D
OG0000270	FUN_003785-T1	GCA_005890685.annotations	histone binding	D
OG0000270	FUN_003860-T1	GCA_005890685.annotations	histone binding	D
OG0000270	FUN_004695-T1	GCA_005890685.annotations	histone binding	D
OG0000270	FUN_004746-T1	GCA_005890685.annotations	histone binding	D
OG0000270	FUN_005129-T1	GCA_005890685.annotations	histone binding	D
OG0000270	FUN_000162-T1	GCA_005890695.annotations	histone binding	D
OG0000270	FUN_000164-T1	GCA_005890695.annotations	histone binding	D
OG0000270	FUN_000575-T1	GCA_005890695.annotations	histone binding	D
OG0000270	FUN_001297-T1	GCA_005890695.annotations	histone binding	D
OG0000270	FUN_001298-T1	GCA_005890695.annotations	histone binding	D
OG0000270	FUN_001322-T1	GCA_005890695.annotations	histone binding	D
OG0000270	FUN_001323-T1	GCA_005890695.annotations	histone binding	D
OG0000270	FUN_001324-T1	GCA_005890695.annotations	histone binding	D
OG0000270	FUN_001440-T1	GCA_005890695.annotations	histone binding	D
OG0000270	FUN_001441-T1	GCA_005890695.annotations	cell adhesion involved in heart morphogenesis	T
OG0000270	FUN_001445-T1	GCA_005890695.annotations	histone binding	D
OG0000270	FUN_001582-T1	GCA_005890695.annotations	histone binding	D
OG0000270	FUN_002477-T1	GCA_005890695.annotations	histone binding	D
OG0000270	FUN_002656-T1	GCA_005890695.annotations	histone binding	D
OG0000270	FUN_003698-T1	GCA_005890695.annotations	histone binding	D
OG0000270	FUN_004111-T1	GCA_005890695.annotations	histone binding	D
OG0000270	FUN_004832-T1	GCA_005890695.annotations	histone binding	D
OG0000270	FUN_004841-T1	GCA_005890695.annotations	histone binding	D
OG0000270	FUN_004842-T1	GCA_005890695.annotations	histone binding	D
OG0000270	FUN_004844-T1	GCA_005890695.annotations	histone binding	D
OG0000270	FUN_004905-T1	GCA_005890695.annotations	histone binding	D
OG0000270	FUN_004906-T1	GCA_005890695.annotations	histone binding	D
OG0000270	FUN_000387-T1	GCA_005890705.annotations	histone binding	D
OG0000270	FUN_000388-T1	GCA_005890705.annotations	histone binding	D
OG0000270	FUN_000626-T1	GCA_005890705.annotations	histone binding	D
OG0000270	FUN_000627-T1	GCA_005890705.annotations	histone binding	D
OG0000270	FUN_000653-T1	GCA_005890705.annotations	histone binding	D
OG0000270	FUN_001417-T1	GCA_005890705.annotations	cell adhesion involved in heart morphogenesis	T
OG0000270	FUN_002664-T1	GCA_005890705.annotations	histone binding	D
OG0000270	FUN_003058-T1	GCA_005890705.annotations	histone binding	D
OG0000270	FUN_003059-T1	GCA_005890705.annotations	histone binding	D
OG0000270	FUN_003060-T1	GCA_005890705.annotations	histone binding	D
OG0000270	FUN_003273-T1	GCA_005890705.annotations	histone binding	D
OG0000270	FUN_003440-T1	GCA_005890705.annotations	histone binding	D
OG0000270	FUN_003651-T1	GCA_005890705.annotations	histone binding	D
OG0000270	FUN_003652-T1	GCA_005890705.annotations	histone binding	D
OG0000270	FUN_003653-T1	GCA_005890705.annotations	histone binding	D
OG0000270	FUN_003877-T1	GCA_005890705.annotations	histone binding	D
OG0000270	FUN_004350-T1	GCA_005890705.annotations	histone binding	D
OG0000270	FUN_004450-T1	GCA_005890705.annotations	histone binding	D
OG0000270	FUN_004904-T1	GCA_005890705.annotations	histone binding	D
OG0000270	FUN_004958-T1	GCA_005890705.annotations	histone binding	D
OG0000270	FUN_000151-T1	GCA_005890765.annotations	histone binding	D
OG0000270	FUN_000546-T1	GCA_005890765.annotations	histone binding	D
OG0000270	FUN_000548-T1	GCA_005890765.annotations	histone binding	D
OG0000270	FUN_000934-T1	GCA_005890765.annotations	histone binding	D
OG0000270	FUN_000938-T1	GCA_005890765.annotations	cell adhesion involved in heart morphogenesis	T
OG0000270	FUN_000939-T1	GCA_005890765.annotations	histone binding	D
OG0000270	FUN_001124-T1	GCA_005890765.annotations	histone binding	D
OG0000270	FUN_001811-T1	GCA_005890765.annotations	histone binding	D
OG0000270	FUN_002101-T1	GCA_005890765.annotations	histone binding	D
OG0000270	FUN_002586-T1	GCA_005890765.annotations	histone binding	D
OG0000270	FUN_002587-T1	GCA_005890765.annotations	histone binding	D
OG0000270	FUN_002588-T1	GCA_005890765.annotations	histone binding	D
OG0000270	FUN_002612-T1	GCA_005890765.annotations	histone binding	D
OG0000270	FUN_004150-T1	GCA_005890765.annotations	histone binding	D
OG0000270	FUN_004151-T1	GCA_005890765.annotations	histone binding	D
OG0000270	FUN_004185-T1	GCA_005890765.annotations	histone binding	D
OG0000270	FUN_004189-T1	GCA_005890765.annotations	histone binding	D
OG0000270	FUN_004518-T1	GCA_005890765.annotations	histone binding	D
OG0000270	FUN_004840-T1	GCA_005890765.annotations	histone binding	D
OG0000270	FUN_005233-T1	GCA_005890765.annotations	histone binding	D
OG0000270	FUN_005583-T1	GCA_005890765.annotations	histone binding	D
OG0000270	FUN_005610-T1	GCA_005890765.annotations	histone binding	D
OG0000270	FUN_005611-T1	GCA_005890765.annotations	histone binding	D
OG0000270	FUN_005639-T1	GCA_005890765.annotations	histone binding	D
OG0000270	FUN_005640-T1	GCA_005890765.annotations	histone binding	D
OG0000270	FUN_005649-T1	GCA_005890765.annotations	histone binding	D
OG0000270	FUN_005660-T1	GCA_005890765.annotations	histone binding	D
OG0000270	FUN_005662-T1	GCA_005890765.annotations	histone binding	D
OG0000270	FUN_000150-T1	GCA_005890775.annotations	histone binding	D
OG0000270	FUN_000549-T1	GCA_005890775.annotations	histone binding	D
OG0000270	FUN_000552-T1	GCA_005890775.annotations	histone binding	D
OG0000270	FUN_000932-T1	GCA_005890775.annotations	histone binding	D
OG0000270	FUN_000936-T1	GCA_005890775.annotations	cell adhesion involved in heart morphogenesis	T
OG0000270	FUN_000937-T1	GCA_005890775.annotations	histone binding	D
OG0000270	FUN_000938-T1	GCA_005890775.annotations	histone binding	D
OG0000270	FUN_001125-T1	GCA_005890775.annotations	histone binding	D
OG0000270	FUN_001729-T1	GCA_005890775.annotations	histone binding	D
OG0000270	FUN_001730-T1	GCA_005890775.annotations	histone binding	D
OG0000270	FUN_001731-T1	GCA_005890775.annotations	histone binding	D
OG0000270	FUN_001755-T1	GCA_005890775.annotations	histone binding	D
OG0000270	FUN_001756-T1	GCA_005890775.annotations	histone binding	D
OG0000270	FUN_002926-T1	GCA_005890775.annotations	histone binding	D
OG0000270	FUN_002956-T1	GCA_005890775.annotations	histone binding	D
OG0000270	FUN_003242-T1	GCA_005890775.annotations	histone binding	D
OG0000270	FUN_004327-T1	GCA_005890775.annotations	histone binding	D
OG0000270	FUN_004368-T1	GCA_005890775.annotations	histone binding	D
OG0000270	FUN_004706-T1	GCA_005890775.annotations	histone binding	D
OG0000270	FUN_005029-T1	GCA_005890775.annotations	histone binding	D
OG0000270	FUN_005414-T1	GCA_005890775.annotations	histone binding	D
OG0000270	FUN_005442-T1	GCA_005890775.annotations	histone binding	D
OG0000270	FUN_005443-T1	GCA_005890775.annotations	histone binding	D
OG0000270	FUN_005473-T1	GCA_005890775.annotations	histone binding	D
OG0000270	FUN_005474-T1	GCA_005890775.annotations	histone binding	D
OG0000270	FUN_005483-T1	GCA_005890775.annotations	histone binding	D
OG0000270	FUN_005484-T1	GCA_005890775.annotations	histone binding	D
OG0000270	FUN_005494-T1	GCA_005890775.annotations	histone binding	D
OG0000270	FUN_005885-T1	GCA_005890775.annotations	histone binding	D
OG0000270	FUN_000089-T1	GCA_014049485.annotations	histone binding	D
OG0000270	FUN_000090-T1	GCA_014049485.annotations	cell adhesion involved in heart morphogenesis	T
OG0000270	FUN_000094-T1	GCA_014049485.annotations	histone binding	D
OG0000270	FUN_000514-T1	GCA_014049485.annotations	histone binding	D
OG0000270	FUN_000517-T1	GCA_014049485.annotations	histone binding	D
OG0000270	FUN_000998-T1	GCA_014049485.annotations	histone binding	D
OG0000270	FUN_002677-T1	GCA_014049485.annotations	histone binding	D
OG0000270	FUN_002975-T1	GCA_014049485.annotations	histone binding	D
OG0000270	FUN_003666-T1	GCA_014049485.annotations	histone binding	D
OG0000270	FUN_003667-T1	GCA_014049485.annotations	histone binding	D
OG0000270	FUN_003668-T1	GCA_014049485.annotations	histone binding	D
OG0000270	FUN_003669-T1	GCA_014049485.annotations	histone binding	D
OG0000270	FUN_003670-T1	GCA_014049485.annotations	histone binding	D
OG0000270	FUN_003697-T1	GCA_014049485.annotations	histone binding	D
OG0000270	FUN_003698-T1	GCA_014049485.annotations	histone binding	D
OG0000270	FUN_003862-T1	GCA_014049485.annotations	histone binding	D
OG0000270	FUN_004120-T1	GCA_014049485.annotations	histone binding	D
OG0000270	FUN_004824-T1	GCA_014049485.annotations	histone binding	D
OG0000270	FUN_005202-T1	GCA_014049485.annotations	histone binding	D
OG0000270	FUN_005604-T1	GCA_014049485.annotations	histone binding	D
OG0000270	FUN_005679-T1	GCA_014049485.annotations	histone binding	D
OG0000270	FUN_005680-T1	GCA_014049485.annotations	histone binding	D
OG0000270	FUN_005692-T1	GCA_014049485.annotations	histone binding	D
OG0000270	FUN_005693-T1	GCA_014049485.annotations	histone binding	D
OG0000270	FUN_005703-T1	GCA_014049485.annotations	histone binding	D
OG0000270	FUN_005704-T1	GCA_014049485.annotations	histone binding	D
OG0000270	FUN_006005-T1	GCA_014049485.annotations	histone binding	D
OG0000270	FUN_006006-T1	GCA_014049485.annotations	histone binding	D
OG0000270	FUN_006031-T1	GCA_014049485.annotations	histone binding	D
OG0000270	FUN_006032-T1	GCA_014049485.annotations	histone binding	D
OG0000270	FUN_006163-T1	GCA_014049485.annotations	histone binding	D
OG0000270	FUN_006164-T1	GCA_014049485.annotations	histone binding	D
OG0000270	FUN_006611-T1	GCA_014049485.annotations	histone binding	D
OG0000270	FUN_006718-T1	GCA_014049485.annotations	histone binding	D
OG0000270	FUN_006719-T1	GCA_014049485.annotations	histone binding	D
OG0000270	FUN_006768-T1	GCA_014049485.annotations	histone binding	D
OG0000270	FUN_006772-T1	GCA_014049485.annotations	cell adhesion involved in heart morphogenesis	T
OG0000270	FUN_006773-T1	GCA_014049485.annotations	histone binding	D
OG0000270	FUN_006774-T1	GCA_014049485.annotations	histone binding	D
OG0000270	FUN_005311-T1	GCA_017315405.annotations	histone binding	D
OG0000270	FUN_000150-T1	GCA_019359905.annotations	histone binding	D
OG0000270	FUN_000530-T1	GCA_019359905.annotations	histone binding	D
OG0000270	FUN_000531-T1	GCA_019359905.annotations	histone binding	D
OG0000270	FUN_000914-T1	GCA_019359905.annotations	histone binding	D
OG0000270	FUN_000915-T1	GCA_019359905.annotations	histone binding	D
OG0000270	FUN_000919-T1	GCA_019359905.annotations	cell adhesion involved in heart morphogenesis	T
OG0000270	FUN_000920-T1	GCA_019359905.annotations	histone binding	D
OG0000270	FUN_001119-T1	GCA_019359905.annotations	histone binding	D
OG0000270	FUN_001654-T1	GCA_019359905.annotations	histone binding	D
OG0000270	FUN_001655-T1	GCA_019359905.annotations	histone binding	D
OG0000270	FUN_001656-T1	GCA_019359905.annotations	histone binding	D
OG0000270	FUN_001679-T1	GCA_019359905.annotations	histone binding	D
OG0000270	FUN_003169-T1	GCA_019359905.annotations	histone binding	D
OG0000270	FUN_003206-T1	GCA_019359905.annotations	histone binding	D
OG0000270	FUN_003534-T1	GCA_019359905.annotations	histone binding	D
OG0000270	FUN_003850-T1	GCA_019359905.annotations	histone binding	D
OG0000270	FUN_004221-T1	GCA_019359905.annotations	histone binding	D
OG0000270	FUN_004553-T1	GCA_019359905.annotations	histone binding	D
OG0000270	FUN_004580-T1	GCA_019359905.annotations	histone binding	D
OG0000270	FUN_004581-T1	GCA_019359905.annotations	histone binding	D
OG0000270	FUN_004615-T1	GCA_019359905.annotations	histone binding	D
OG0000270	FUN_004616-T1	GCA_019359905.annotations	histone binding	D
OG0000270	FUN_004625-T1	GCA_019359905.annotations	histone binding	D
OG0000270	FUN_001123-T1	GCA_021018955.annotations	histone binding	D
OG0000270	FUN_002622-T1	GCA_021019025.annotations	histone binding	D
OG0000270	FUN_005443-T1	GCA_022984785.annotations	histone binding	D
OG0000270	FUN_005082-T1	GCA_024220415.annotations	histone binding	D
OG0000270	FUN_006456-T1	GCA_030562985.annotations	histone binding	D
OG0000270	FUN_007442-T1	GCA_030562985.annotations	histone binding	D
OG0000270	FUN_000145-T1	GCA_041438225.annotations	histone binding	D
OG0000270	FUN_000536-T1	GCA_041438225.annotations	histone binding	D
OG0000270	FUN_000538-T1	GCA_041438225.annotations	histone binding	D
OG0000270	FUN_000915-T1	GCA_041438225.annotations	histone binding	D
OG0000270	FUN_000919-T1	GCA_041438225.annotations	cell adhesion involved in heart morphogenesis	T
OG0000270	FUN_000920-T1	GCA_041438225.annotations	histone binding	D
OG0000270	FUN_001108-T1	GCA_041438225.annotations	histone binding	D
OG0000270	FUN_001785-T1	GCA_041438225.annotations	histone binding	D
OG0000270	FUN_002073-T1	GCA_041438225.annotations	histone binding	D
OG0000270	FUN_002550-T1	GCA_041438225.annotations	histone binding	D
OG0000270	FUN_002551-T1	GCA_041438225.annotations	histone binding	D
OG0000270	FUN_002575-T1	GCA_041438225.annotations	histone binding	D
OG0000270	FUN_002576-T1	GCA_041438225.annotations	histone binding	D
OG0000270	FUN_002577-T1	GCA_041438225.annotations	histone binding	D
OG0000270	FUN_004087-T1	GCA_041438225.annotations	histone binding	D
OG0000270	FUN_004121-T1	GCA_041438225.annotations	histone binding	D
OG0000270	FUN_004125-T1	GCA_041438225.annotations	histone binding	D
OG0000270	FUN_004454-T1	GCA_041438225.annotations	histone binding	D
OG0000270	FUN_004764-T1	GCA_041438225.annotations	histone binding	D
OG0000270	FUN_005146-T1	GCA_041438225.annotations	histone binding	D
OG0000270	FUN_005491-T1	GCA_041438225.annotations	histone binding	D
OG0000270	FUN_005518-T1	GCA_041438225.annotations	histone binding	D
OG0000270	FUN_005519-T1	GCA_041438225.annotations	histone binding	D
OG0000270	FUN_005544-T1	GCA_041438225.annotations	histone binding	D
OG0000270	FUN_005545-T1	GCA_041438225.annotations	histone binding	D
OG0000270	FUN_005554-T1	GCA_041438225.annotations	histone binding	D
OG0000270	FUN_005564-T1	GCA_041438225.annotations	histone binding	D
OG0000270	FUN_005565-T1	GCA_041438225.annotations	histone binding	D
OG0000270	FUN_003495-T1	GCA_947670415.annotations	histone binding	D

## Sheet: OG000056
Supplementary Table 8. Functions of the genes belonging to orthogroup OG000056, enriched in leaf-associated genomes.
Orthogroup	Gene	annotation file	Function	COG category
OG0000056	FUN_000002-T1	F159.annotations	Belongs to the peptidase A1 family	O
OG0000056	FUN_000922-T1	F159.annotations	Belongs to the peptidase A1 family	O
OG0000056	FUN_001479-T1	F159.annotations	Eukaryotic mitochondrial regulator protein	J
OG0000056	FUN_002666-T1	F159.annotations	UNC-50 family	S
OG0000056	FUN_004156-T1	F159.annotations	Fungal specific transcription factor domain	B
OG0000056	FUN_004157-T1	F159.annotations	Functions as actin-binding component of the Arp2 3 complex which is involved in regulation of actin polymerization and together with an activating nucleation-promoting factor (NPF) mediates the formation of branched actin networks. Seems to contact the mother actin filament	Z
OG0000056	FUN_005493-T1	F159.annotations	domain in transcription factors and synapse-associated proteins	KL
OG0000056	FUN_006311-T1	F159.annotations	domain in transcription factors and synapse-associated proteins	KL
OG0000056	FUN_006360-T1	F159.annotations	domain in transcription factors and synapse-associated proteins	KL
OG0000056	FUN_006397-T1	F159.annotations	domain in transcription factors and synapse-associated proteins	KL
OG0000056	FUN_006450-T1	F159.annotations	domain in transcription factors and synapse-associated proteins	KL
OG0000056	FUN_006459-T1	F159.annotations	domain in transcription factors and synapse-associated proteins	KL
OG0000056	FUN_006516-T1	F159.annotations	domain in transcription factors and synapse-associated proteins	KL
OG0000056	FUN_006571-T1	F159.annotations	domain in transcription factors and synapse-associated proteins	KL
OG0000056	FUN_006573-T1	F159.annotations	domain in transcription factors and synapse-associated proteins	KL
OG0000056	FUN_006613-T1	F159.annotations	domain in transcription factors and synapse-associated proteins	KL
OG0000056	FUN_006649-T1	F159.annotations	domain in transcription factors and synapse-associated proteins	KL
OG0000056	FUN_006650-T1	F159.annotations	domain in transcription factors and synapse-associated proteins	KL
OG0000056	FUN_006651-T1	F159.annotations	domain in transcription factors and synapse-associated proteins	KL
OG0000056	FUN_006652-T1	F159.annotations	domain in transcription factors and synapse-associated proteins	KL
OG0000056	FUN_006670-T1	F159.annotations	domain in transcription factors and synapse-associated proteins	KL
OG0000056	FUN_006817-T1	F159.annotations	domain in transcription factors and synapse-associated proteins	KL
OG0000056	FUN_006987-T1	F159.annotations	domain in transcription factors and synapse-associated proteins	KL
OG0000056	FUN_007063-T1	F159.annotations	domain in transcription factors and synapse-associated proteins	KL
OG0000056	FUN_006049-T1	F291.annotations	GLEYA domain	S
OG0000056	FUN_000933-T1	F318.annotations	Cation efflux family	P
OG0000056	FUN_002129-T1	F318.annotations	Required for LacZ RNA expression from certain plasmids	K
OG0000056	FUN_002131-T1	F318.annotations	Required for LacZ RNA expression from certain plasmids	K
OG0000056	FUN_002135-T1	F318.annotations	integral membrane protein required for ER to Golgi transport	S
OG0000056	FUN_002136-T1	F318.annotations	Cse1	UY
OG0000056	FUN_002423-T1	F318.annotations	Cse1	UY
OG0000056	FUN_003298-T1	F318.annotations	MatE	V
OG0000056	FUN_005278-T1	F318.annotations	DUF1771	L
OG0000056	FUN_005878-T1	F318.annotations	DUF1771	L
OG0000056	FUN_006057-T1	F318.annotations	DUF1771	L
OG0000056	FUN_009667-T1	F462.annotations	DNA binding	S
OG0000056	FUN_002663-T1	F486.annotations	some similarities with uniprot	S
OG0000056	FUN_003268-T1	F486.annotations	some similarities with uniprot	S
OG0000056	FUN_003826-T1	F486.annotations	Pfam:PA14_2	S
OG0000056	FUN_003828-T1	F486.annotations	GLEYA domain	S
OG0000056	FUN_004069-T1	F486.annotations	Ribonuclease H protein	E
OG0000056	FUN_004070-T1	F486.annotations	Pfam:PA14_2	S
OG0000056	FUN_004221-T1	F486.annotations	-	-
OG0000056	FUN_004225-T1	F486.annotations	GLEYA domain	S
OG0000056	FUN_004557-T1	F486.annotations	GLEYA domain	S
OG0000056	FUN_004636-T1	F486.annotations	Cell-wall agglutinin N-terminal ligand-sugar binding	S
OG0000056	FUN_004643-T1	F486.annotations	GLEYA domain	S
OG0000056	FUN_004659-T1	F486.annotations	Pfam:PA14_2	O
OG0000056	FUN_004982-T1	F486.annotations	some similarities with uniprot	S
OG0000056	FUN_004983-T1	F486.annotations	some similarities with uniprot	S
OG0000056	FUN_005514-T1	F486.annotations	Ribonuclease H protein	E
OG0000056	FUN_005515-T1	F486.annotations	Cell-wall agglutinin N-terminal ligand-sugar binding	S
OG0000056	FUN_002638-T1	F634.annotations	some similarities with uniprot	S
OG0000056	FUN_002640-T1	F634.annotations	Pfam:PA14_2	S
OG0000056	FUN_003186-T1	F634.annotations	some similarities with uniprot	S
OG0000056	FUN_003770-T1	F634.annotations	GLEYA domain	S
OG0000056	FUN_004012-T1	F634.annotations	Pfam:PA14_2	S
OG0000056	FUN_004164-T1	F634.annotations	-	-
OG0000056	FUN_004168-T1	F634.annotations	GLEYA domain	S
OG0000056	FUN_004578-T1	F634.annotations	Cell-wall agglutinin N-terminal ligand-sugar binding	S
OG0000056	FUN_004588-T1	F634.annotations	GLEYA domain	S
OG0000056	FUN_004606-T1	F634.annotations	Pfam:PA14_2	O
OG0000056	FUN_004928-T1	F634.annotations	some similarities with uniprot	S
OG0000056	FUN_004929-T1	F634.annotations	some similarities with uniprot	S
OG0000056	FUN_005455-T1	F634.annotations	Ribonuclease H protein	E
OG0000056	FUN_005456-T1	F634.annotations	Cell-wall agglutinin N-terminal ligand-sugar binding	S
OG0000056	FUN_000333-T1	GCA_001664035.annotations	Pfam:PA14_2	O
OG0000056	FUN_004698-T1	GCA_002073855.annotations	Pfam:PA14_2	S
OG0000056	FUN_004755-T1	GCA_002073855.annotations	Pfam:PA14_2	O
OG0000056	FUN_000834-T1	GCA_002893645.annotations	Serine/Threonine protein kinases, catalytic domain	T
OG0000056	FUN_000835-T1	GCA_002893645.annotations	Cell-wall agglutinin N-terminal ligand-sugar binding	S
OG0000056	FUN_002158-T1	GCA_002893645.annotations	Pfam:PA14_2	S
OG0000056	FUN_002791-T1	GCA_002893645.annotations	Cell-wall agglutinin N-terminal ligand-sugar binding	S
OG0000056	FUN_002792-T1	GCA_002893645.annotations	Cell-wall agglutinin N-terminal ligand-sugar binding	S
OG0000056	FUN_003761-T1	GCA_002893645.annotations	Cell-wall agglutinin N-terminal ligand-sugar binding	S
OG0000056	FUN_004553-T1	GCA_002893645.annotations	GLEYA domain	S
OG0000056	FUN_004556-T1	GCA_002893645.annotations	GLEYA domain	S
OG0000056	FUN_004653-T1	GCA_002893645.annotations	Ribonuclease H protein	E
OG0000056	FUN_004686-T1	GCA_002893645.annotations	GLEYA domain	S
OG0000056	FUN_004723-T1	GCA_002893645.annotations	Cell-wall agglutinin N-terminal ligand-sugar binding	S
OG0000056	FUN_004833-T1	GCA_002893645.annotations	some similarities with uniprot	S
OG0000056	FUN_004834-T1	GCA_002893645.annotations	Pfam:PA14_2	S
OG0000056	FUN_004841-T1	GCA_002893645.annotations	some similarities with uniprot	S
OG0000056	FUN_001138-T1	GCA_002893665.annotations	GLEYA domain	S
OG0000056	FUN_001139-T1	GCA_002893665.annotations	GLEYA domain	S
OG0000056	FUN_001434-T1	GCA_002893665.annotations	GLEYA domain	S
OG0000056	FUN_001571-T1	GCA_002893665.annotations	structural constituent of cuticle	D
OG0000056	FUN_002427-T1	GCA_002893665.annotations	GLEYA domain	S
OG0000056	FUN_002972-T1	GCA_002893665.annotations	some similarities with uniprot	S
OG0000056	FUN_003250-T1	GCA_002893665.annotations	GLEYA domain	S
OG0000056	FUN_003517-T1	GCA_002893665.annotations	-	-
OG0000056	FUN_004652-T1	GCA_002893665.annotations	some similarities with uniprot	S
OG0000056	FUN_004940-T1	GCA_002893665.annotations	Cell-wall agglutinin N-terminal ligand-sugar binding	S
OG0000056	FUN_004941-T1	GCA_002893665.annotations	GLEYA domain	S
OG0000056	FUN_004950-T1	GCA_002893665.annotations	Cell-wall agglutinin N-terminal ligand-sugar binding	S
OG0000056	FUN_004959-T1	GCA_002893665.annotations	Pfam:PA14_2	S
OG0000056	FUN_004960-T1	GCA_002893665.annotations	some similarities with uniprot	S
OG0000056	FUN_004963-T1	GCA_002893665.annotations	some similarities with uniprot	S
OG0000056	FUN_004965-T1	GCA_002893665.annotations	some similarities with uniprot	S
OG0000056	FUN_004971-T1	GCA_002893665.annotations	GLEYA domain	S
OG0000056	FUN_004987-T1	GCA_002893665.annotations	GLEYA domain	S
OG0000056	FUN_004365-T1	GCA_002893735.annotations	some similarities with uniprot	S
OG0000056	FUN_004457-T1	GCA_002893735.annotations	some similarities with uniprot	S
OG0000056	FUN_001345-T1	GCA_003401635.annotations	Cell-wall agglutinin N-terminal ligand-sugar binding	S
OG0000056	FUN_001349-T1	GCA_003401635.annotations	to Saccharomyces cerevisiae YDR134C (Scer_YGOB_YDR134C) and CCW12 (YLR110C)	S
OG0000056	FUN_004369-T1	GCA_003401635.annotations	Pfam:PA14_2	S
OG0000056	FUN_004945-T1	GCA_003401635.annotations	Cell-wall agglutinin N-terminal ligand-sugar binding	S
OG0000056	FUN_004950-T1	GCA_003401635.annotations	GLEYA domain	S
OG0000056	FUN_004954-T1	GCA_003401635.annotations	some similarities with uniprot	S
OG0000056	FUN_005196-T1	GCA_003401635.annotations	Pfam:PA14_2	S
OG0000056	FUN_005366-T1	GCA_003401635.annotations	some similarities with uniprot	S
OG0000056	FUN_005390-T1	GCA_003401635.annotations	Hyphally regulated cell wall protein N-terminal	S
OG0000056	FUN_000478-T1	GCA_004217705.annotations	Pfam:PA14_2	S
OG0000056	FUN_001342-T1	GCA_004217705.annotations	some similarities with uniprot	S
OG0000056	FUN_001347-T1	GCA_004217705.annotations	GLEYA domain	S
OG0000056	FUN_003137-T1	GCA_004217705.annotations	some similarities with uniprot	S
OG0000056	FUN_003141-T1	GCA_004217705.annotations	some similarities with uniprot	S
OG0000056	FUN_003142-T1	GCA_004217705.annotations	-	-
OG0000056	FUN_003406-T1	GCA_004217705.annotations	some similarities with uniprot	S
OG0000056	FUN_004179-T1	GCA_004217705.annotations	some similarities with uniprot	S
OG0000056	FUN_004341-T1	GCA_004217705.annotations	Pfam:PA14_2	S
OG0000056	FUN_005562-T1	GCA_004217705.annotations	-	-
OG0000056	FUN_002889-T1	GCA_008065185.annotations	some similarities with uniprot	S
OG0000056	FUN_000868-T1	GCA_009756535.annotations	Pfam:PA14_2	S
OG0000056	FUN_002513-T1	GCA_009756535.annotations	some similarities with uniprot	S
OG0000056	FUN_002930-T1	GCA_009756535.annotations	Cell-wall agglutinin N-terminal ligand-sugar binding	S
OG0000056	FUN_003313-T1	GCA_009756535.annotations	GLEYA domain	S
OG0000056	FUN_003315-T1	GCA_009756535.annotations	Cell-wall agglutinin N-terminal ligand-sugar binding	S
OG0000056	FUN_004391-T1	GCA_009756535.annotations	some similarities with uniprot	S
OG0000056	FUN_004477-T1	GCA_009756535.annotations	Cell-wall agglutinin N-terminal ligand-sugar binding	S
OG0000056	FUN_004915-T1	GCA_009756535.annotations	GLEYA domain	S
OG0000056	FUN_005057-T1	GCA_009756535.annotations	Cell-wall agglutinin N-terminal ligand-sugar binding	S
OG0000056	FUN_005093-T1	GCA_009756535.annotations	Cell-wall agglutinin N-terminal ligand-sugar binding	S
OG0000056	FUN_005151-T1	GCA_009756535.annotations	GLEYA domain	S
OG0000056	FUN_005276-T1	GCA_009756535.annotations	some similarities with uniprot	S
OG0000056	FUN_005294-T1	GCA_009756535.annotations	Cell-wall agglutinin N-terminal ligand-sugar binding	S
OG0000056	FUN_005295-T1	GCA_009756535.annotations	GLEYA domain	S
OG0000056	FUN_005305-T1	GCA_009756535.annotations	Cell-wall agglutinin N-terminal ligand-sugar binding	S
OG0000056	FUN_004140-T1	GCA_019285895.annotations	Pfam:PA14_2	S
OG0000056	FUN_004141-T1	GCA_019285895.annotations	Pfam:PA14_2	O
OG0000056	FUN_007524-T1	GCA_022575945.annotations	GLEYA domain	S
OG0000056	FUN_004271-T1	GCA_030463115.annotations	Pfam:PA14_2	O
OG0000056	FUN_004272-T1	GCA_030463115.annotations	Pfam:PA14_2	S
OG0000056	FUN_004273-T1	GCA_030463115.annotations	Pfam:PA14_2	S
OG0000056	FUN_004432-T1	GCA_030555835.annotations	Pfam:PA14_2	O
OG0000056	FUN_003627-T1	GCA_030556055.annotations	Pfam:PA14_2	S
OG0000056	FUN_003933-T1	GCA_030556055.annotations	Pfam:PA14_2	O
OG0000056	FUN_000789-T1	GCA_030556705.annotations	some similarities with uniprot	S
OG0000056	FUN_002694-T1	GCA_030556705.annotations	Pfam:PA14_2	S
OG0000056	FUN_003138-T1	GCA_030556705.annotations	Pfam:PA14_2	S
OG0000056	FUN_003142-T1	GCA_030556705.annotations	some similarities with uniprot	S
OG0000056	FUN_003462-T1	GCA_030556705.annotations	Pfam:PA14_2	O
OG0000056	FUN_004368-T1	GCA_030556705.annotations	Cell-wall agglutinin N-terminal ligand-sugar binding	S
OG0000056	FUN_004836-T1	GCA_030556705.annotations	Cell-wall agglutinin N-terminal ligand-sugar binding	S
OG0000056	FUN_005053-T1	GCA_030556705.annotations	some similarities with uniprot	S
OG0000056	FUN_005110-T1	GCA_030556705.annotations	GLEYA domain	S
OG0000056	FUN_005357-T1	GCA_030556705.annotations	Cell-wall agglutinin N-terminal ligand-sugar binding	S
OG0000056	FUN_001200-T1	GCA_030561745.annotations	some similarities with uniprot	S
OG0000056	FUN_001201-T1	GCA_030561745.annotations	-	-
OG0000056	FUN_001493-T1	GCA_030561745.annotations	some similarities with uniprot	S
OG0000056	FUN_002542-T1	GCA_030561745.annotations	GLEYA domain	S
OG0000056	FUN_003299-T1	GCA_030561745.annotations	some similarities with uniprot	S
OG0000056	FUN_003528-T1	GCA_030561745.annotations	GLEYA domain	S
OG0000056	FUN_004063-T1	GCA_030561745.annotations	some similarities with uniprot	S
OG0000056	FUN_004204-T1	GCA_030561745.annotations	GLEYA domain	S
OG0000056	FUN_004529-T1	GCA_030561745.annotations	Pfam:PA14_2	S
OG0000056	FUN_005127-T1	GCA_030561745.annotations	structural constituent of cuticle	D
OG0000056	FUN_005249-T1	GCA_030561745.annotations	Pfam:PA14_2	O
OG0000056	FUN_005286-T1	GCA_030561745.annotations	Cell-wall agglutinin N-terminal ligand-sugar binding	S
OG0000056	FUN_005431-T1	GCA_030561745.annotations	Pfam:PA14_2	O
OG0000056	FUN_005439-T1	GCA_030561745.annotations	some similarities with uniprot	S
OG0000056	FUN_005450-T1	GCA_030561745.annotations	GLEYA domain	S
OG0000056	FUN_005465-T1	GCA_030561745.annotations	some similarities with uniprot	S
OG0000056	FUN_005537-T1	GCA_030561745.annotations	some similarities with uniprot	S
OG0000056	FUN_005580-T1	GCA_030561745.annotations	Pfam:PA14_2	S
OG0000056	FUN_005588-T1	GCA_030561745.annotations	some similarities with uniprot	S
OG0000056	FUN_000250-T1	GCA_030561765.annotations	some similarities with uniprot	S
OG0000056	FUN_000254-T1	GCA_030561765.annotations	some similarities with uniprot	S
OG0000056	FUN_002769-T1	GCA_030561765.annotations	Some similarities with uniprot P08640 Saccharomyces cerevisiae YIR019c STA1	S
OG0000056	FUN_002778-T1	GCA_030561765.annotations	Cell-wall agglutinin N-terminal ligand-sugar binding	S
OG0000056	FUN_003053-T1	GCA_030561765.annotations	GLEYA domain	S
OG0000056	FUN_003054-T1	GCA_030561765.annotations	Cell-wall agglutinin N-terminal ligand-sugar binding	S
OG0000056	FUN_004071-T1	GCA_030561765.annotations	Cell-wall agglutinin N-terminal ligand-sugar binding	S
OG0000056	FUN_004515-T1	GCA_030561765.annotations	some similarities with uniprot	S
OG0000056	FUN_004628-T1	GCA_030561765.annotations	Ribonuclease H protein	E
OG0000056	FUN_004720-T1	GCA_030561765.annotations	Ribonuclease H protein	E
OG0000056	FUN_004806-T1	GCA_030561765.annotations	Cell-wall agglutinin N-terminal ligand-sugar binding	S
OG0000056	FUN_004999-T1	GCA_030561765.annotations	Cell-wall agglutinin N-terminal ligand-sugar binding	S
OG0000056	FUN_001649-T1	GCA_030561945.annotations	some similarities with uniprot	S
OG0000056	FUN_001760-T1	GCA_030561945.annotations	Pfam:PA14_2	O
OG0000056	FUN_004730-T1	GCA_030561945.annotations	some similarities with uniprot	S
OG0000056	FUN_004755-T1	GCA_030561945.annotations	Pfam:PA14_2	O
OG0000056	FUN_004785-T1	GCA_030561945.annotations	Pfam:PA14_2	O
OG0000056	FUN_000873-T1	GCA_030562525.annotations	GLEYA domain	S
OG0000056	FUN_002419-T1	GCA_030562525.annotations	Protein of unknown function (DUF1765)	S
OG0000056	FUN_002431-T1	GCA_030562525.annotations	GLEYA domain	S
OG0000056	FUN_002725-T1	GCA_030562525.annotations	some similarities with uniprot	S
OG0000056	FUN_002729-T1	GCA_030562525.annotations	some similarities with uniprot	S
OG0000056	FUN_003582-T1	GCA_030562525.annotations	GLEYA domain	S
OG0000056	FUN_004228-T1	GCA_030562525.annotations	Ribonuclease H protein	E
OG0000056	FUN_004821-T1	GCA_030562525.annotations	some similarities with uniprot	S
OG0000056	FUN_004946-T1	GCA_030562525.annotations	some similarities with uniprot	S
OG0000056	FUN_005610-T1	GCA_030562525.annotations	some similarities with uniprot	S
OG0000056	FUN_000532-T1	GCA_030563105.annotations	some similarities with uniprot	S
OG0000056	FUN_000536-T1	GCA_030563105.annotations	some similarities with uniprot	S
OG0000056	FUN_001020-T1	GCA_030563105.annotations	Cell-wall agglutinin N-terminal ligand-sugar binding	S
OG0000056	FUN_001021-T1	GCA_030563105.annotations	GLEYA domain	S
OG0000056	FUN_002955-T1	GCA_030563105.annotations	Cell-wall agglutinin N-terminal ligand-sugar binding	S
OG0000056	FUN_003433-T1	GCA_030563105.annotations	Cell-wall agglutinin N-terminal ligand-sugar binding	S
OG0000056	FUN_004714-T1	GCA_030563105.annotations	structural constituent of cuticle	D
OG0000056	FUN_004797-T1	GCA_030563105.annotations	GLEYA domain	S
OG0000056	FUN_004799-T1	GCA_030563105.annotations	some similarities with uniprot	S
OG0000056	FUN_004808-T1	GCA_030563105.annotations	Cell-wall agglutinin N-terminal ligand-sugar binding	S
OG0000056	FUN_004936-T1	GCA_030563105.annotations	some similarities with uniprot	S
OG0000056	FUN_004937-T1	GCA_030563105.annotations	some similarities with uniprot	S
OG0000056	FUN_000689-T1	GCA_030563445.annotations	Pfam:PA14_2	O
OG0000056	FUN_002021-T1	GCA_030563445.annotations	GLEYA domain	S
OG0000056	FUN_002271-T1	GCA_030563445.annotations	GLEYA domain	S
OG0000056	FUN_002558-T1	GCA_030563445.annotations	some similarities with uniprot	S
OG0000056	FUN_003067-T1	GCA_030563445.annotations	some similarities with uniprot	S
OG0000056	FUN_003683-T1	GCA_030563445.annotations	GLEYA domain	S
OG0000056	FUN_003740-T1	GCA_030563445.annotations	GLEYA domain	S
OG0000056	FUN_003769-T1	GCA_030563445.annotations	Cell-wall agglutinin N-terminal ligand-sugar binding	S
OG0000056	FUN_003780-T1	GCA_030563445.annotations	Pfam:PA14_2	S
OG0000056	FUN_003835-T1	GCA_030563445.annotations	Pfam:PA14_2	S
OG0000056	FUN_003996-T1	GCA_030563445.annotations	GLEYA domain	S
OG0000056	FUN_004102-T1	GCA_030563445.annotations	Pfam:PA14_2	O
OG0000056	FUN_004337-T1	GCA_030563445.annotations	Pfam:PA14_2	S
OG0000056	FUN_004458-T1	GCA_030563445.annotations	GLEYA domain	S
OG0000056	FUN_004717-T1	GCA_030563445.annotations	some similarities with uniprot	S
OG0000056	FUN_004746-T1	GCA_030563445.annotations	Pfam:PA14_2	S
OG0000056	FUN_004887-T1	GCA_030563445.annotations	GLEYA domain	S
OG0000056	FUN_004924-T1	GCA_030563445.annotations	some similarities with uniprot	S
OG0000056	FUN_004977-T1	GCA_030563445.annotations	some similarities with uniprot	S
OG0000056	FUN_005027-T1	GCA_030563445.annotations	Pfam:PA14_2	S
OG0000056	FUN_005188-T1	GCA_030563445.annotations	Pfam:PA14_2	S
OG0000056	FUN_005190-T1	GCA_030563445.annotations	GLEYA domain	S
OG0000056	FUN_005307-T1	GCA_030563445.annotations	some similarities with uniprot	S
OG0000056	FUN_005321-T1	GCA_030563445.annotations	some similarities with uniprot	S
OG0000056	FUN_005593-T1	GCA_030563445.annotations	some similarities with uniprot	S
OG0000056	FUN_005604-T1	GCA_030563445.annotations	Cell-wall agglutinin N-terminal ligand-sugar binding	S
OG0000056	FUN_005626-T1	GCA_030563445.annotations	GLEYA domain	S
OG0000056	FUN_005688-T1	GCA_030563445.annotations	Cell-wall agglutinin N-terminal ligand-sugar binding	S
OG0000056	FUN_005796-T1	GCA_030563445.annotations	some similarities with uniprot	S
OG0000056	FUN_005835-T1	GCA_030563445.annotations	Ribonuclease H protein	E
OG0000056	FUN_005953-T1	GCA_030563445.annotations	Pfam:PA14_2	S
OG0000056	FUN_006040-T1	GCA_030563445.annotations	some similarities with uniprot	S
OG0000056	FUN_006058-T1	GCA_030563445.annotations	GLEYA domain	S
OG0000056	FUN_006107-T1	GCA_030563445.annotations	GLEYA domain	S
OG0000056	FUN_001140-T1	GCA_030566535.annotations	GLEYA domain	S
OG0000056	FUN_002464-T1	GCA_030566535.annotations	structural constituent of cuticle	D
OG0000056	FUN_002786-T1	GCA_030566535.annotations	some similarities with uniprot	S
OG0000056	FUN_002787-T1	GCA_030566535.annotations	some similarities with uniprot	S
OG0000056	FUN_003178-T1	GCA_030566535.annotations	some similarities with uniprot	S
OG0000056	FUN_003402-T1	GCA_030566535.annotations	some similarities with uniprot	S
OG0000056	FUN_004035-T1	GCA_030566535.annotations	some similarities with uniprot	S
OG0000056	FUN_004129-T1	GCA_030566535.annotations	GLEYA domain	S
OG0000056	FUN_004414-T1	GCA_030566535.annotations	GLEYA domain	S
OG0000056	FUN_005238-T1	GCA_030566535.annotations	Ribonuclease H protein	E
OG0000056	FUN_005299-T1	GCA_030566535.annotations	Cell-wall agglutinin N-terminal ligand-sugar binding	S
OG0000056	FUN_005442-T1	GCA_030566535.annotations	Pfam:PA14_2	O
OG0000056	FUN_005781-T1	GCA_030566535.annotations	some similarities with uniprot	S
OG0000056	FUN_005806-T1	GCA_030566535.annotations	GLEYA domain	S
OG0000056	FUN_001836-T1	GCA_030568795.annotations	-	-
OG0000056	FUN_001863-T1	GCA_030568795.annotations	some similarities with uniprot	S
OG0000056	FUN_002282-T1	GCA_030568795.annotations	GLEYA domain	S
OG0000056	FUN_002421-T1	GCA_030568795.annotations	some similarities with uniprot	S
OG0000056	FUN_002423-T1	GCA_030568795.annotations	some similarities with uniprot	S
OG0000056	FUN_002424-T1	GCA_030568795.annotations	some similarities with uniprot	S
OG0000056	FUN_002920-T1	GCA_030568795.annotations	Pfam:PA14_2	S
OG0000056	FUN_003454-T1	GCA_030568795.annotations	Pfam:PA14_2	S
OG0000056	FUN_003632-T1	GCA_030568795.annotations	Ribonuclease H protein	E
OG0000056	FUN_003892-T1	GCA_030568795.annotations	GLEYA domain	S
OG0000056	FUN_004484-T1	GCA_030568795.annotations	some similarities with uniprot	S
OG0000056	FUN_004720-T1	GCA_030568795.annotations	Cell-wall agglutinin N-terminal ligand-sugar binding	S
OG0000056	FUN_004983-T1	GCA_030568795.annotations	some similarities with uniprot	S
OG0000056	FUN_005126-T1	GCA_030568795.annotations	some similarities with uniprot	S
OG0000056	FUN_005196-T1	GCA_030568795.annotations	GLEYA domain	S
OG0000056	FUN_005263-T1	GCA_030568795.annotations	some similarities with uniprot	S
OG0000056	FUN_005362-T1	GCA_030568795.annotations	some similarities with uniprot	S
OG0000056	FUN_005463-T1	GCA_030568795.annotations	Pfam:PA14_2	S
OG0000056	FUN_005569-T1	GCA_030568795.annotations	some similarities with uniprot	S
OG0000056	FUN_005670-T1	GCA_030568795.annotations	some similarities with uniprot	S
OG0000056	FUN_005714-T1	GCA_030568795.annotations	some similarities with uniprot	S
OG0000056	FUN_005918-T1	GCA_030568795.annotations	some similarities with uniprot	S
OG0000056	FUN_005964-T1	GCA_030568795.annotations	some similarities with uniprot	S
OG0000056	FUN_006006-T1	GCA_030568795.annotations	GLEYA domain	S
OG0000056	FUN_006035-T1	GCA_030568795.annotations	some similarities with uniprot	S
OG0000056	FUN_006083-T1	GCA_030568795.annotations	some similarities with uniprot	S
OG0000056	FUN_006104-T1	GCA_030568795.annotations	GLEYA domain	S
OG0000056	FUN_000282-T1	GCA_030569435.annotations	some similarities with uniprot	S
OG0000056	FUN_000622-T1	GCA_030569435.annotations	-	-
OG0000056	FUN_001431-T1	GCA_030569435.annotations	GLEYA domain	S
OG0000056	FUN_003109-T1	GCA_030569435.annotations	Pfam:PA14_2	O
OG0000056	FUN_004044-T1	GCA_030569435.annotations	some similarities with uniprot	S
OG0000056	FUN_004917-T1	GCA_030569435.annotations	Cell-wall agglutinin N-terminal ligand-sugar binding	S
OG0000056	FUN_004920-T1	GCA_030569435.annotations	GLEYA domain	S
OG0000056	FUN_005438-T1	GCA_030569435.annotations	some similarities with uniprot	S
OG0000056	FUN_005495-T1	GCA_030569435.annotations	Pfam:PA14_2	O
OG0000056	FUN_005609-T1	GCA_030569435.annotations	some similarities with uniprot	S
OG0000056	FUN_005630-T1	GCA_030569435.annotations	Pfam:PA14_2	S
OG0000056	FUN_005640-T1	GCA_030569435.annotations	GLEYA domain	S
OG0000056	FUN_001589-T1	GCA_030572615.annotations	some similarities with uniprot	S
OG0000056	FUN_001714-T1	GCA_030572615.annotations	-	-
OG0000056	FUN_002266-T1	GCA_030572615.annotations	Cell-wall agglutinin N-terminal ligand-sugar binding	S
OG0000056	FUN_002430-T1	GCA_030572615.annotations	structural constituent of cuticle	D
OG0000056	FUN_002434-T1	GCA_030572615.annotations	GLEYA domain	S
OG0000056	FUN_003569-T1	GCA_030572615.annotations	some similarities with uniprot	S
OG0000056	FUN_003988-T1	GCA_030572615.annotations	some similarities with uniprot	S
OG0000056	FUN_005000-T1	GCA_030572615.annotations	GLEYA domain	S
OG0000056	FUN_005071-T1	GCA_030572615.annotations	GLEYA domain	S
OG0000056	FUN_005272-T1	GCA_030572615.annotations	GLEYA domain	S
OG0000056	FUN_005407-T1	GCA_030572615.annotations	GLEYA domain	S
OG0000056	FUN_005441-T1	GCA_030572615.annotations	GLEYA domain	S
OG0000056	FUN_005473-T1	GCA_030572615.annotations	some similarities with uniprot	S
OG0000056	FUN_005502-T1	GCA_030572615.annotations	Pfam:PA14_2	O
OG0000056	FUN_005561-T1	GCA_030572615.annotations	some similarities with uniprot	S
OG0000056	FUN_005575-T1	GCA_030572615.annotations	Cell-wall agglutinin N-terminal ligand-sugar binding	S
OG0000056	FUN_005664-T1	GCA_030572615.annotations	GLEYA domain	S
OG0000056	FUN_005801-T1	GCA_030572615.annotations	Pfam:PA14_2	S
OG0000056	FUN_005810-T1	GCA_030572615.annotations	GLEYA domain	S
OG0000056	FUN_005852-T1	GCA_030572615.annotations	Pfam:PA14_2	S
OG0000056	FUN_005870-T1	GCA_030572615.annotations	Pfam:PA14_2	S
OG0000056	FUN_005963-T1	GCA_030572615.annotations	-	-
OG0000056	FUN_006011-T1	GCA_030572615.annotations	some similarities with uniprot	S
OG0000056	FUN_006060-T1	GCA_030572615.annotations	Pfam:PA14_2	O
OG0000056	FUN_006080-T1	GCA_030572615.annotations	some similarities with uniprot	S
OG0000056	FUN_006175-T1	GCA_030572615.annotations	-	-
OG0000056	FUN_006203-T1	GCA_030572615.annotations	GLEYA domain	S
OG0000056	FUN_006233-T1	GCA_030572615.annotations	Pfam:PA14_2	S
OG0000056	FUN_006363-T1	GCA_030572615.annotations	Pfam:PA14_2	S
OG0000056	FUN_006437-T1	GCA_030572615.annotations	GLEYA domain	S
OG0000056	FUN_006466-T1	GCA_030572615.annotations	some similarities with uniprot	S
OG0000056	FUN_006493-T1	GCA_030572615.annotations	GLEYA domain	S
OG0000056	FUN_006740-T1	GCA_030572615.annotations	Pfam:PA14_2	S
OG0000056	FUN_006756-T1	GCA_030572615.annotations	some similarities with uniprot	S
OG0000056	FUN_006772-T1	GCA_030572615.annotations	some similarities with uniprot	S
OG0000056	FUN_006784-T1	GCA_030572615.annotations	some similarities with uniprot	S
OG0000056	FUN_006786-T1	GCA_030572615.annotations	some similarities with uniprot	S
OG0000056	FUN_006789-T1	GCA_030572615.annotations	some similarities with uniprot	S
OG0000056	FUN_006819-T1	GCA_030572615.annotations	GLEYA domain	S
OG0000056	FUN_006842-T1	GCA_030572615.annotations	some similarities with uniprot	S
OG0000056	FUN_006878-T1	GCA_030572615.annotations	some similarities with uniprot	S
OG0000056	FUN_001241-T1	GCA_030572635.annotations	some similarities with uniprot	S
OG0000056	FUN_003451-T1	GCA_030572635.annotations	some similarities with uniprot	S
OG0000056	FUN_004493-T1	GCA_030572635.annotations	some similarities with uniprot	S
OG0000056	FUN_004815-T1	GCA_030572635.annotations	Pfam:PA14_2	O
OG0000056	FUN_000124-T1	GCA_030573015.annotations	some similarities with uniprot	S
OG0000056	FUN_000946-T1	GCA_030573015.annotations	some similarities with uniprot	S
OG0000056	FUN_001597-T1	GCA_030573015.annotations	some similarities with uniprot	S
OG0000056	FUN_003074-T1	GCA_030573015.annotations	some similarities with uniprot	S
OG0000056	FUN_003867-T1	GCA_030573015.annotations	Ribonuclease H protein	E
OG0000056	FUN_005095-T1	GCA_030573015.annotations	Cell-wall agglutinin N-terminal ligand-sugar binding	S
OG0000056	FUN_005429-T1	GCA_030573015.annotations	Cell-wall agglutinin N-terminal ligand-sugar binding	S
OG0000056	FUN_005440-T1	GCA_030573015.annotations	-	-
OG0000056	FUN_005688-T1	GCA_030573015.annotations	Cell-wall agglutinin N-terminal ligand-sugar binding	S
OG0000056	FUN_005733-T1	GCA_030573015.annotations	Cell-wall agglutinin N-terminal ligand-sugar binding	S
OG0000056	FUN_005875-T1	GCA_030573015.annotations	Ribonuclease H protein	E
OG0000056	FUN_006094-T1	GCA_030573015.annotations	some similarities with uniprot	S
OG0000056	FUN_006148-T1	GCA_030573015.annotations	some similarities with uniprot	S
OG0000056	FUN_006229-T1	GCA_030573015.annotations	GLEYA domain	S
OG0000056	FUN_006336-T1	GCA_030573015.annotations	GLEYA domain	S
OG0000056	FUN_006374-T1	GCA_030573015.annotations	GLEYA domain	S
OG0000056	FUN_006405-T1	GCA_030573015.annotations	GLEYA domain	S
OG0000056	FUN_006495-T1	GCA_030573015.annotations	-	-
OG0000056	FUN_006503-T1	GCA_030573015.annotations	Pfam:PA14_2	S
OG0000056	FUN_006510-T1	GCA_030573015.annotations	-	-
OG0000056	FUN_006611-T1	GCA_030573015.annotations	some similarities with uniprot	S
OG0000056	FUN_006619-T1	GCA_030573015.annotations	some similarities with uniprot	S
OG0000056	FUN_006743-T1	GCA_030573015.annotations	some similarities with uniprot	S
OG0000056	FUN_006764-T1	GCA_030573015.annotations	GLEYA domain	S
OG0000056	FUN_006776-T1	GCA_030573015.annotations	GLEYA domain	S
OG0000056	FUN_006780-T1	GCA_030573015.annotations	some similarities with uniprot	S
OG0000056	FUN_006813-T1	GCA_030573015.annotations	Pfam:PA14_2	S
OG0000056	FUN_003218-T1	GCA_030579135.annotations	Pfam:PA14_2	O
OG0000056	FUN_004749-T1	GCA_030579135.annotations	structural constituent of cuticle	D
OG0000056	FUN_005053-T1	GCA_030579135.annotations	some similarities with uniprot	S
OG0000056	FUN_005054-T1	GCA_030579135.annotations	GLEYA domain	S
OG0000056	FUN_005069-T1	GCA_030579135.annotations	GLEYA domain	S
OG0000056	FUN_002583-T1	GCA_030582935.annotations	some similarities with uniprot	S
OG0000056	FUN_004718-T1	GCA_030582935.annotations	some similarities with uniprot	S
OG0000056	FUN_000129-T1	GCA_030583235.annotations	Cell-wall agglutinin N-terminal ligand-sugar binding	S
OG0000056	FUN_000339-T1	GCA_030583235.annotations	some similarities with uniprot	S
OG0000056	FUN_000579-T1	GCA_030583235.annotations	structural constituent of cuticle	D
OG0000056	FUN_000619-T1	GCA_030583235.annotations	Cell-wall agglutinin N-terminal ligand-sugar binding	S
OG0000056	FUN_001510-T1	GCA_030583235.annotations	Cell-wall agglutinin N-terminal ligand-sugar binding	S
OG0000056	FUN_002272-T1	GCA_030583235.annotations	-	-
OG0000056	FUN_003375-T1	GCA_030583235.annotations	GLEYA domain	S
OG0000056	FUN_003782-T1	GCA_030583235.annotations	Ribonuclease H protein	E
OG0000056	FUN_004472-T1	GCA_030583235.annotations	Some similarities with uniprot P08640 Saccharomyces cerevisiae YIR019c STA1	S
OG0000056	FUN_004561-T1	GCA_030583235.annotations	some similarities with uniprot	S
OG0000056	FUN_005230-T1	GCA_030583235.annotations	Cell-wall agglutinin N-terminal ligand-sugar binding	S
OG0000056	FUN_005272-T1	GCA_030583235.annotations	Ribonuclease H protein	E
OG0000056	FUN_005291-T1	GCA_030583235.annotations	some similarities with uniprot	S
OG0000056	FUN_005322-T1	GCA_030583235.annotations	Pfam:PA14_2	O
OG0000056	FUN_005334-T1	GCA_030583235.annotations	-	-
OG0000056	FUN_005338-T1	GCA_030583235.annotations	Pfam:PA14_2	O
OG0000056	FUN_005340-T1	GCA_030583235.annotations	Pfam:PA14_2	O
OG0000056	FUN_005351-T1	GCA_030583235.annotations	GLEYA domain	S
OG0000056	FUN_005359-T1	GCA_030583235.annotations	some similarities with uniprot	S
OG0000056	FUN_001095-T1	GCA_030674655.annotations	some similarities with uniprot	S
OG0000056	FUN_001604-T1	GCA_030674655.annotations	GLEYA domain	S
OG0000056	FUN_001629-T1	GCA_030674655.annotations	some similarities with uniprot	S
OG0000056	FUN_001630-T1	GCA_030674655.annotations	Ribonuclease H protein	E
OG0000056	FUN_001632-T1	GCA_030674655.annotations	some similarities with uniprot	S
OG0000056	FUN_002132-T1	GCA_030674655.annotations	some similarities with uniprot	S
OG0000056	FUN_002377-T1	GCA_030674655.annotations	Ribonuclease H protein	E
OG0000056	FUN_002441-T1	GCA_030674655.annotations	GLEYA domain	S
OG0000056	FUN_002685-T1	GCA_030674655.annotations	Cell-wall agglutinin N-terminal ligand-sugar binding	S
OG0000056	FUN_002687-T1	GCA_030674655.annotations	some similarities with uniprot	S
OG0000056	FUN_003257-T1	GCA_030674655.annotations	some similarities with uniprot	S
OG0000056	FUN_003867-T1	GCA_030674655.annotations	some similarities with uniprot	S
OG0000056	FUN_003987-T1	GCA_030674655.annotations	some similarities with uniprot	S
OG0000056	FUN_004166-T1	GCA_030674655.annotations	GLEYA domain	S
OG0000056	FUN_004578-T1	GCA_030674655.annotations	some similarities with uniprot	S
OG0000056	FUN_005050-T1	GCA_030674655.annotations	Pfam:PA14_2	S
OG0000056	FUN_005207-T1	GCA_030674655.annotations	Pfam:PA14_2	S
OG0000056	FUN_005271-T1	GCA_030674655.annotations	Cell-wall agglutinin N-terminal ligand-sugar binding	S
OG0000056	FUN_005847-T1	GCA_030674655.annotations	some similarities with uniprot	S
OG0000056	FUN_005877-T1	GCA_030674655.annotations	some similarities with uniprot	S
OG0000056	FUN_005948-T1	GCA_030674655.annotations	some similarities with uniprot	S
OG0000056	FUN_005968-T1	GCA_030674655.annotations	some similarities with uniprot	S
OG0000056	FUN_005995-T1	GCA_030674655.annotations	some similarities with uniprot	S
OG0000056	FUN_006021-T1	GCA_030674655.annotations	some similarities with uniprot	S
OG0000056	FUN_002268-T1	GCA_037040395.annotations	-	-
